# Supplementary material for: Hierarchical Effects of Lactic Fermentation and Grain Germination on the Microbial and Metabolomic Profile of Rye Doughs
Source: Foods. 2023 Feb 27;12(5):998. doi: 10.3390/foods12050998 (PMC10000819; doi:10.3390/foods12050998)
Supplement: Supplementary file 1 [file foods-12-00998-s001.zip]

Archive with 1 entries (1 files):
- foods-2149666-supplementary.xlsx
