# Supplementary material for: Hierarchical Effects of Lactic Fermentation and Grain Germination on the Microbial and Metabolomic Profile of Rye Doughs
Source: Foods. 2023 Feb 27;12(5):998. doi: 10.3390/foods12050998 (PMC10000819; doi:10.3390/foods12050998)
Supplement: Supplementary file 1 [file foods-12-00998-s001.zip › foods-2149666-supplementary.xlsx]

## Sheet: Table S1
Compound	Impasti_11-r001	Impasti_11-r002	Impasti_12-r001	Impasti_12-r002	Impasti_7-r001	Impasti_7-r002	Impasti_8-r001	Impasti_8-r002	Impasti_10-r001	Impasti_10-r002	Impasti_9-r001	Impasti_9-r002	Impasti_5-r001	Impasti_5-r002	Impasti_6-r001	Impasti_6-r002	Impasti_1-r001	Impasti_1-r002	Impasti_2-r001	Impasti_2-r002	Impasti_3-r001	Impasti_3-r002	Impasti_4-r001	Impasti_4-r002	Retention Time	Mass	Formula	Compound Name	CAS Number
4-Phenyl-2-butenal	3483464	3.406e+06	3742212	3.67758e+06	4244510	1	4133856	4727350	4.14344e+06	1	5044197	1	743037	736629	874770	830491	1.11264e+06	1.17917e+06	993731	1.03839e+06	791311	902793	677504	672837	1.25	146.069	C10 H10 O	4-Phenyl-2-butenal
Mellein	1	1	1	1	11359.6	11196.9	10762.1	16083.2	1	268527	307264	306494	1	1	1	1	1	1	1	1	690127	631817	579864	592485	3.02909	178.062	C10 H10 O3	Mellein
Vanillin acetate	24496.4	39896.6	24647.1	18387.2	48357.3	59594.9	58821.7	62601.9	172815	165356	198425	205090	48136.9	58300.9	56174	58563.4	1	29984.2	39711.8	58022.2	61593.9	45916.5	40065.5	38803.6	2.50217	194.053	C10 H10 O4	Vanillin acetate
3,4-Dimethoxy-1,2-benzenedicarboxylic acid	1.08075e+06	1012457	1.09299e+06	1.10755e+06	1.07972e+06	1108376	992407	1.07225e+06	877958	917644	891984	1.05174e+06	1.99612e+06	2.05914e+06	1.9859e+06	1.91115e+06	1929376	1.83445e+06	1.95441e+06	1.97358e+06	2.00293e+06	2.2764e+06	2.12394e+06	2.15409e+06	0.99	226.051	C10 H10 O6	3,4-Dimethoxy-1,2-benzenedicarboxylic acid
indole-3-ethanol	915125	921074	542516	534462	214683	211761	208114	219261	1.03292e+06	1058992	266540	271612	47877.7	13152.4	14253.2	48167	1	1	1	1	16642	10675.4	17991.8	12627.5	5.052	161.083	C10 H11 N O	indole-3-ethanol
p-Mentha-1,3,5,8-tetraene	9195540	8827542	9625059	7.33223e+06	1	9738520	10152047	10571574	1	11085601	3017059	1	3.40618e+06	1.42544e+06	5109252	504426	2.2204e+06	2.05191e+06	1753673	1.95283e+06	2.51574e+06	3713600	3.60691e+06	3.66956e+06	1.75	132.098	C10 H12	p-Mentha-1,3,5,8-tetraene
Tryptamine	1	1	1	1	194999	197365	189515	204036	1	1	1	1	1	130549	126617	128016	362871	376039	439926	446895	149421	152804	49882.2	40763.2	1.36	160.095	C10 H12 N2	Tryptamine
Kynurenine	1122051	1.1131e+06	948706	934303	838299	859272	855576	854482	1.14773e+06	1.19168e+06	825935	826185	1	1	1	1	1	1	1	1	1	1	1	1	2.03	208.084	C10 H12 N2 O3	Kynurenine
beta-D-3-Ribofuranosyluric acid	46541.8	48494.6	55368.4	55861.6	81472.1	73832.6	88474.6	79381.5	59268.8	67892	94153.2	99712.1	422429	411875	377995	384930	412345	540579	489812	509014	596171	584458	595330	596238	11.49	300.062	C10 H12 N4 O7	beta-D-3-Ribofuranosyluric acid
L-arogenate	37237.2	35690.6	39714.6	23550.7	22038.8	15957.8	21729.8	10646.2	28766.9	28293.8	29406.6	22473.6	50184.8	45056.9	45898.9	51753.9	36043.8	22170	17093	15747.7	70352.7	63662.1	48244.5	48704.1	3.57333	226.071	C10 H12 N O5	L-arogenate
Anethole	35106.7	125472	30948	122444	128881	133452	130168	40640.1	126336	129345	129267	42079.3	121025	23230.5	18236	113844	163565	16929.5	17408.8	11903.1	122824	122748	16667.9	10376.3	12.4808	148.088	C10 H12 O	Anethole
3-Phenylbutyric acid	16985.8	72695.8	12517.1	12240.3	17873.7	16449.9	18410.5	18273.2	1	1	12468.5	17000.1	129852	10798.8	147708	142972	1	1	1	1	1	1	1	1	15.7229	164.083	C10 H12 O2	3-Phenylbutyric acid
3-Hydroxy-4-methoxyphenyllactic acid	54205	48984.2	82176.4	86636.1	115309	124634	123140	127698	236035	249203	288475	293678	27833.2	25683.1	29603.2	29359.5	10442.7	1	11731.6	11088.5	354631	359992	297682	293277	1.17	212.067	C10 H12 O5	3-Hydroxy-4-methoxyphenyllactic acid
5,6,7,8-Tetrahydro-4-methylquinoline	86413.9	76458	37833.5	33109.2	228460	240958	234397	230438	96028.7	98078.7	197771	216766	51865.2	51281.8	49602.8	44866.2	61589.7	64247.1	43349.5	50887.7	32407.5	35627.3	35116.1	35019.4	1.4225	147.108	C10 H13 N	5,6,7,8-Tetrahydro-4-methylquinoline
Xanthylic acid	790550	813182	709852	700862	708291	670560	716595	689472	806332	827891	669027	668216	112555	109823	98624.6	103262	75465	97620.7	88806.2	94704.7	102450	93777.5	94275.9	84349.7	5.04	364.05	C10 H13 N4 O9 P	Xanthylic acid
N6-dimethylallyladenine	256990	250386	186860	182117	588781	50221.7	565919	566868	153288	137080	146907	148891	37478.2	28873	25432.6	29415.1	12668.1	12869.2	161973	174866	184600	164397	171799	204169	4.07333	203.115	C10 H13 N5	N6-dimethylallyladenine
trans-zeatin	420341	413423	364112	364021	303880	309042	296383	295411	541605	1	1	408784	1.60763e+06	1.58221e+06	1.52905e+06	1.54469e+06	1.97843e+06	2042543	2.01918e+06	1.98491e+06	3.24201e+06	3.19001e+06	2.81773e+06	2821135	2.46	219.11	C10 H13 N5 O	trans-zeatin
5'-Deoxyadenosine	470822	471879	384809	395886	60258.2	63457.5	561901	82010.9	542576	586310	293450	281279	1.16593e+06	1.19916e+06	1.1377e+06	1102945	1.3216e+06	1.24621e+06	821951	813839	3.58324e+06	3.04532e+06	2.60909e+06	2.60293e+06	1.78	251.102	C10 H13 N5 O3	5'-Deoxyadenosine
2'-Deoxyguanosine	102077	105343	68417.4	71999.2	97892.2	96999.9	94290.4	87593.7	194284	189082	211999	208387	703996	752121	652480	659265	64588.4	57971.8	57091.9	61322.7	1.15707e+06	990059	384798	382316	1.81	267.096	C10 H13 N5 O4	2'-Deoxyguanosine
8-Hydroxyguanosine	83226.9	82688.2	88719.6	82549.4	71089.3	60184.4	64232	64238.4	26951	6084.04	108124	107443	1	1	1	1	1	1	1	1	1	1	1	1	3.49	299.081	C10 H13 N5 O6	8-Hydroxyguanosine
Salsolinol	4.06753e+06	4.12684e+06	2.42361e+06	2.38486e+06	963480	910084	921648	937593	4492582	4622601	1.17052e+06	1.17045e+06	1	1	1	1	1	1	1	1	1	1	1	1	5.33	179.094	C10 H13 N O2	Salsolinol
1,2-Dimethyl-4-ethylbenzene	77098.8	75150.4	58535.3	62739.6	129661	133157	129357	140520	42084.9	43789.8	51665.9	50509	93676.2	95685.5	88661.1	86255.2	122945	126322	131214	134014	26341.1	1	36763	42531.8	3.25	134.107	C10 H14	1,2-Dimethyl-4-ethylbenzene
Laccarin	3.09651e+06	3.14628e+06	3.09824e+06	3.15168e+06	2.96627e+06	3043672	2.82072e+06	3.05288e+06	2.80685e+06	2.93853e+06	2.27171e+06	2340532	776087	776169	801712	862720	519030	639821	507701	625525	439674	477973	449268	471225	4.33	194.107	C10 H14 N2 O2	Laccarin
Porphobilinogen	15470653	15627594	13208184	13084455	22860858	22624652	22394700	23096662	13872226	13593092	10346013	10308939	45764.8	47194	49967.7	43954.1	163655	56661.7	50721.1	43758	65783.9	92043.3	20272.5	13644.3	2.00833	226.095	C10 H14 N2 O4	Porphobilinogen
Thymine 2-desoxyriboside	24982	25665	70248.3	69350.8	87021.8	85231.2	94452.7	85377.2	82783.9	84162.5	66719.3	91761.1	93270.4	89043	82654.5	95047.6	1	1	1	1	321913	336964	206483	194632	1.79	242.089	C10 H14 N2 O5	Thymine 2-desoxyriboside
3-Methyluridine	200677	196076	185611	187830	82152.3	81605.4	77528.1	82020.6	139773	142296	81668.7	82119.2	19020.3	17518.5	11597.7	17327.2	11814.5	16462.3	1	1	1	1	1	1	1.89	258.084	C10 H14 N2 O6	3-Methyluridine
2-(2',3'-epoxy-3'-methylbutyl)-3-methyl furan	1	1	1	1	11446.7	1	1	21477.8	168576	166321	140909	138742	1	1	1	1	31159.1	28447.4	1	35445.7	129361	86009.4	20581.3	21358	1.73	166.1	C10 H14 O2	2-(2',3'-epoxy-3'-methylbutyl)-3-methyl furan
Dihydroconiferyl alcohol	110549	109079	105276	99961.1	101285	102736	106706	99415.3	111896	100901	105074	105366	101773	93733.6	105531	97343.9	106280	95727.4	96440.4	100129	100444	95645.7	94543.3	99649.6	17.21	182.096	C10 H14 O3	Dihydroconiferyl alcohol
3-(4-Methyl-3-pentenyl)thiophene	25623004	25362528	25188758	26614308	27200194	26762982	26723766	27547752	26354204	26923906	27898456	29332096	9451028	9252987	8858338	8786000	10912423	10785476	9540743	9590389	5.4138e+06	5.24892e+06	5.72313e+06	5430413	2.06	166.082	C10 H14 S	3-(4-Methyl-3-pentenyl)thiophene
5-Methyldeoxycytidine	118462	116288	97212.3	106353	46097.4	51510.2	41985.4	39500.9	40759.7	45940.7	12057.4	1	1	1	1	1	1	1	1	1	11953.3	11753.4	1	12924	1.65	241.11	C10 H15 N3 O4	5-Methyldeoxycytidine
5-Methylcytidine	39627.3	47222.6	18181.5	41170.6	412012	419371	409057	440177	505835	515851	589473	572297	788448	785832	834172	830320	4540271	4.43949e+06	4.16061e+06	4.20591e+06	4631102	4.9275e+06	5.12966e+06	5.21539e+06	1.34	257.101	C10 H15 N3 O5	5-Methylcytidine
Dihydrozeatin	595174	569353	136474	426932	626099	1	594458	584184	421906	420288	367225	402791	96482.6	100138	93935.5	76364.2	1	1	1	1	203233	164959	59231.6	46395.5	6.83	221.128	C10 H15 N5 O	Dihydrozeatin
Pseudoephedrine	1	1	1	19234.6	60611.7	50205.8	52113.9	47230.5	1	13957.1	7292.7	28109.2	1	1	1	1	1	1	1	1	1	1	1	1	1	165.114	C10 H15 N O	Pseudoephedrine
Tenuazonic acid	42341.6	35191	26066.5	33933.6	27643.2	43389.5	43666.6	51285.8	41726.5	42281.8	45296.9	48553.9	15432	1	10678.5	11034.5	16978.5	1	1	1	1	1	1	15445.8	12.12	197.108	C10 H15 N O3	Tenuazonic acid
2-Isopropyl-3,5-dimethoxy-6-methylpyrazine	17033.5	1	11030.4	1	36663.6	19053.6	40937.4	38506.9	16724.2	22749.5	11021	1	1	1	1	1	17282.5	24098.4	12383.3	12378.5	1	1	1	1	3.48923	196.12	C10 H16 N2 O2	2-Isopropyl-3,5-dimethoxy-6-methylpyrazine
L-Prolyl-L-proline	1.16557e+06	1.28051e+06	1.97953e+06	1.96561e+06	2212021	613038	508896	2.14257e+06	1.0258e+06	1.00799e+06	795538	1.55814e+06	1	81246	1	1	148895	131873	159307	152214	143372	138183	50567.6	51004.2	1.65	212.116	C10 H16 N2 O3	L-Prolyl-L-proline
Biotin	29950.5	31970	17637.4	16349.2	10430.2	426938	428651	430242	245536	239171	274269	266239	1	1	1	1	18410.2	24724.9	1	11724.1	33202.3	17452.8	1	1	2.92412	244.087	C10 H16 N2 O3 S	Biotin
(2S,4S)-Pinnatanine	97906.2	93977.5	37468.6	33083.2	98694.5	94934.3	110844	323386	1	47435.5	43576.6	44118.5	1	1	1	1	12514.2	19687	17202.9	12113.8	1	1	1	1	1.32	244.105	C10 H16 N2 O5	(2S,4S)-Pinnatanine
L-alpha-Glutamyl-L-hydroxyproline	49340.6	41762.6	35089.4	39237.8	22967.8	33120.2	49340.2	50986.2	40389.7	48821.7	50182.1	45504.4	1	1	1	1	26648.5	10435	1	1	1	1	1	1	10.58	260.101	C10 H16 N2 O6	L-alpha-Glutamyl-L-hydroxyproline
gamma-Glutamylglutamic acid	161654	158503	146192	148687	76709.5	73547.8	74883.3	83331.4	10804.5	10567.1	19087.3	20341.8	27655	22256.3	22295.7	21631.6	10760.6	1	1	11157.3	11724.6	27642.7	1	10082.6	2.56571	276.095	C10 H16 N2 O7	gamma-Glutamylglutamic acid
(+)-pulegone	394739	182281	428976	417757	346777	323520	320444	314963	357607	344496	410367	403105	95066.5	40786.5	66146.3	92911.8	24669	22980.7	43313.4	10379.8	1	1	1	1	1.8395	152.118	C10 H16 O	(+)-pulegone
(3S)-3-hydroxycyclocitral	187196	180758	134545	128795	220041	57911.2	218341	212153	122469	119115	99567.5	99168.6	30450.4	20315.1	23366.2	23066.1	22209	20588.6	19219.9	20554.3	71392	18260.8	70255.5	72224.6	1.71125	168.115	C10 H16 O2	(3S)-3-hydroxycyclocitral
2-(5'-methylthio)pentylmalate	442418	451130	374915	383750	665341	680799	182484	689332	458508	444330	319227	315996	146494	138777	116002	110405	371612	16340.9	23125.9	15464	34478.5	29270.1	19519.4	24593.6	6.03375	248.076	C10 H16 O5 S	2-(5'-methylthio)pentylmalate
Linatine	21726.9	28328.3	45949.2	30443.2	13424.7	1	27307.9	12782.8	35465.5	36039.4	29101.1	34973.3	1	1	1	1	1	1	1	1	1	1	1	1	1.77	259.111	C10 H17 N3 O5	Linatine
Myrtine	413216	396188	6.74843e+06	330915	7.02742e+06	7212276	7.08693e+06	7.25117e+06	1	7.95688e+06	7.69219e+06	7841349	2.96697e+06	3113911	2.77392e+06	2.8945e+06	3.05275e+06	3.43633e+06	2.83642e+06	3.16953e+06	2.32729e+06	2409752	2.07927e+06	2042468	3.07348	167.137	C10 H17 N O	Myrtine
Propenoylcarnitine	970720	981767	669613	640989	285403	280323	277631	284158	162122	163749	1	1	59298.4	65109.9	51780.6	58090.1	72230.1	52931.5	54813.6	63276.4	112363	105152	102589	96349.9	4.28364	215.115	C10 H17 N O4	Propenoylcarnitine
Malonylcarnitine	37476.3	18762.5	42327.8	33924.2	16230.7	11005.3	11516.9	11450.4	27476.8	42926	10283.5	27178.3	1	1	1	1	1	1	1	1	1	1	1	1	1.52	247.105	C10 H17 N O6	Malonylcarnitine
2-Butyl-4-propylthiazole	7037804	6928074	6.74843e+06	6.47954e+06	7.02742e+06	7212276	7.08693e+06	7.25117e+06	7.8697e+06	7.94007e+06	7.67542e+06	7.8188e+06	2.96697e+06	3113911	2.77392e+06	2.8945e+06	3.05275e+06	3.43633e+06	2.83642e+06	3.16953e+06	2.32729e+06	2409752	2.07927e+06	2042468	3.26	183.111	C10 H17 N S	2-Butyl-4-propylthiazole
xi-p-Menth-3-ene	25002.6	15405.6	29757.2	29181.5	17368.7	13351.6	19604.2	25609.7	46933.6	54379.4	58976.8	60927.3	45677.1	44257.9	38283.6	35085.5	1	1	1	1	1	1	1	1	17.755	138.143	C10 H18	xi-p-Menth-3-ene
L-beta-Aspartyl-L-leucine	1.59238e+06	1.57213e+06	1.33833e+06	399459	2.75228e+06	2820779	2.80067e+06	2.65632e+06	678821	677464	513599	495979	1.37696e+06	424360	556152	389467	698900	396276	630843	358064	1	18370.6	17829.7	127473	1.80957	246.121	C10 H18 N2 O5	L-beta-Aspartyl-L-leucine
N-gamma-L-Glutamyl-L-methionine	27341.3	17016.7	262511	265126	294629	303809	285469	306632	172661	180194	148595	151551	91307.9	83480.2	82730.6	77301.4	182044	164682	146512	149905	51080.1	45326.3	1	1	2.1	278.093	C10 H18 N2 O5 S	N-gamma-L-Glutamyl-L-methionine
Nopalinic acid	38263.9	25669.3	1	1	113062	102150	129128	121002	1	1	63068.6	62765.8	1	1	1	1	1	1	1	1	1	1	1	1	2.98	262.114	C10 H18 N2 O6	Nopalinic acid
N2-(3-Hydroxysuccinoyl)arginine	68506.8	70995	44403.2	44481.8	21695.2	21582.1	19659.7	21072.9	84703.6	96767.4	33156.7	32954.5	182040	36972.5	178833	43040	578558	596536	547040	355564	1	1	1	1	1.87	290.123	C10 H18 N4 O6	N2-(3-Hydroxysuccinoyl)arginine
Histamine	1	1	1	1	234938	234747	241451	234046	193808	190717	253796	243960	1	1	1	1	1	1	1	1	1	1	1	1	2.44	222.159	C10 H18 N6	Histamine
(+)-trans-Sabinene hydrate	45013.5	37694.9	47824.3	41098.7	19200.4	19210.1	27261.9	27458.8	1	1	12037.7	11866.7	36061	31608.4	26945	28569.6	37733.7	31974.3	19193.7	19309.8	27747.8	25183.9	11732.2	1	10.26	154.137	C10 H18 O	(+)-trans-Sabinene hydrate
9-Decenoic acid	1122051	1.1131e+06	948706	934303	838299	859272	855576	854482	1.14773e+06	1.18321e+06	822792	810091	1	1	1	1	1	1	1	1	41101.1	45052	32822.3	33112	2.665	170.128	C10 H18 O2	9-Decenoic acid
Oxalic acid dibutyl ester	38997.2	38518.8	23338.6	23288.5	42546.5	42679.3	41835.9	38194.5	10773.4	11708.8	1	1	1	1	1	1	1	1	1	1	1	1	1	1	2.248	202.124	C10 H18 O4	Oxalic acid dibutyl ester
Arabinopyranobiose	71595.4	66277	68867	66749.3	11516.5	16191.2	17221	16697.7	69268.1	74157.8	81421.4	80941.6	1	1	1	1	1	1	1	1	10442.3	1	82776.3	78169.1	2.12	282.095	C10 H18 O9	Arabinopyranobiose
Potassium caprate	1	1	61954.9	62296.6	60340	1	1	72911.4	79709.8	80898.2	79344.9	1	146494	138777	116002	110405	1	1	271571	247837	608435	1	634548	1	10.2253	210.109	C10 H19 K O2	Potassium caprate
Sodium caprate	400553	387816	432951	416879	987990	1.00624e+06	1.01697e+06	1.01125e+06	941930	952988	1.00986e+06	257850	342397	344134	332767	335587	364154	308657	298165	298170	296401	289885	239522	239651	7.65833	194.13	C10 H19 Na O2	Sodium caprate
Propionylcarnitine	134153	131704	73451.9	78177.8	1	10974.1	10337.3	17398.2	139957	139333	1	1	1	1	1	1	1	1	1	1	1	1	1	1	7.08667	217.132	C10 H19 N O4	Propionylcarnitine
Hydroxypropionylcarnitine	110288	114380	84514.2	84048	249848	1	254502	255632	157743	1	69956.7	75501.6	428931	435561	419996	423243	400981	420657	424637	398621	661337	1	1	580077	2.9935	233.126	C10 H19 N O5	Hydroxypropionylcarnitine
D-1-[(3-Carboxypropyl)amino]-1-deoxyfructose	101252	109037	73527.6	137131	34457.5	32825.2	31976.8	30834.3	126095	122571	45265.7	61144.7	1	1	1	1	1	1	1	1	1	1	1	1	1.05	265.115	C10 H19 N O7	D-1-[(3-Carboxypropyl)amino]-1-deoxyfructose
N-(1-Deoxy-1-fructosyl)threonine	153692	143384	107431	110683	475977	486386	480960	458022	94340.9	93369.5	150838	147882	756216	776170	731810	716234	964218	871576	820625	822074	593723	548994	179137	177444	1.82	281.111	C10 H19 N O8	N-(1-Deoxy-1-fructosyl)threonine
1-Isothiocyanato-8-(methylthio)octane	89597.9	88253.4	49937.4	55607.4	29778.3	25006.2	11429.8	25582.5	85233.8	84437.3	360450	368708	57918.8	52696.6	12508	17384.7	15505	16197	42358.3	42412.2	136382	52765.1	55363.3	44276.8	4.11	217.095	C10 H19 N S2	1-Isothiocyanato-8-(methylthio)octane
Spermic acid 2	2865197	2.74e+06	2.57045e+06	2610716	4.96039e+06	4.93416e+06	5090250	4.96846e+06	723985	675744	1	1	1.89741e+06	1.92164e+06	1.77096e+06	1.77621e+06	2.00665e+06	1.89908e+06	1.7899e+06	1.77337e+06	213480	1	175400	174441	1.84	232.142	C10 H20 N2 O4	Spermic acid 2
2-Decanone	171234	171452	206504	206045	1	1	93833.7	126795	237491	241012	255855	268389	273086	264403	242239	241242	18244.2	77479.2	77099.9	12830.1	48679.6	42156.8	63026.9	30199.5	17.6245	156.153	C10 H20 O	2-Decanone
decanoate	468633	448712	486734	416879	352860	346566	359305	381526	200713	202326	316915	322548	342397	382545	332767	335587	452203	369854	298165	298170	296401	295162	239522	239651	10.26	172.148	C10 H20 O2	decanoate
Hexyl 3-mercaptobutanoate	15028235	15176465	12828103	12763414	22195518	21943852	21941418	22408454	13071888	12935442	9483847	9540346	45764.8	82803.6	49967.7	43954.1	163655	56661.7	50721.1	43758	65783.9	133141	46586	57428.3	2.06625	204.113	C10 H20 O2 S	Hexyl 3-mercaptobutanoate
2,3-Butanediol glucoside	141675	133391	128453	118405	35364.4	72630.8	73962.9	65120.3	355348	361181	322719	72069.9	1	1	1	1	12586	1	1	1	1	1	1	1	1.53462	252.118	C10 H20 O7	2,3-Butanediol glucoside
gamma-Aminobutyryl-lysine	1	22049.9	1	508030	1.22393e+06	1.2398e+06	1226784	1.19089e+06	521946	502958	897470	882693	35066.9	34807.2	28712.3	22852.2	1	1	1	1	1	1	1	1	1.88	231.159	C10 H21 N3 O3	gamma-Aminobutyryl-lysine
3-Decanol	19378.2	19691.8	24165.8	30227.6	1	18556.5	19059.2	18042	16724.2	22749.5	11021	1	17311.2	1	1	1	10956.9	24098.4	12383.3	12378.5	1	1	1	1	9.294	158.168	C10 H22 O	3-Decanol
Deoxyhypusine	80544.1	74004.2	54313.9	51199.7	43242.5	42919	43716.8	44147	23825.5	24492.5	32913	34747.7	1	1	1	1	16320.3	10498.5	1	10313.3	1	1	1	11176.6	6.5575	217.179	C10 H23 N3 O2	Deoxyhypusine
Hypusine	1	1	1	1	15674	10296.2	1	22831.5	10591.7	28947.1	1	1	1	1	1	1	1	1	12383.8	11857.3	1	1	1	1	1.43	233.17	C10 H23 N3 O3	Hypusine
Spermine	1	1	1	1	86349.6	92441.2	87542.9	36864.9	181910	175184	199804	206483	1	1	1	1	12196.2	20851	22338.5	23381.7	31747	62228	1	30211.5	15.7967	202.216	C10 H26 N4	Spermine
4-Chloro-1H-indole-3-acetic acid	131896	158777	111726	112411	120563	110152	130569	112803	128177	134192	101864	97743.2	1	1	1	1	1	1	1	1	1	1	1	1	5.03	209.023	C10 H8 Cl N O2	4-Chloro-1H-indole-3-acetic acid
1H-Indole-3-acetonitrile	1	37936	38012.2	30465.4	29380.6	18320.8	23249	24853.5	45006.4	49751.8	31769.5	43386.4	1	1	1	1	1	1	1	1	1	1	1	1	3.26	156.068	C10 H8 N2	1H-Indole-3-acetonitrile
2-Aminodipyrido[1,2-a:3',2'-d]imidazole	25775.9	20710.5	20233	19672.1	32225.2	35669	16932.5	33791.2	11595.5	11378.6	20284.5	30202.6	29817.9	37352.9	20173.9	13232.6	36569.4	32963	11558.6	39430.7	33410.3	28012.4	20940.9	26401.2	5.70375	184.075	C10 H8 N4	2-Aminodipyrido[1,2-a:3',2'-d]imidazole
Herniarin	480342	495610	229942	232857	142161	133793	140616	221618	281353	289441	334101	346384	88497.1	15960.3	1	1	70196.3	117768	73008.4	77853.8	109885	79185.2	156550	141504	3.42273	176.047	C10 H8 O3	Herniarin
6-Methylquinoline	4.52041e+06	1	4219626	4.23876e+06	4.92177e+06	4.80721e+06	1	4.82776e+06	5035088	5086188	5.04631e+06	4918143	1.97414e+06	1.94968e+06	1.75745e+06	1.859e+06	2.10404e+06	2.37096e+06	1.94092e+06	2.06203e+06	1.48737e+06	1.49727e+06	1.33833e+06	1.31779e+06	3.26	143.073	C10 H9 N	6-Methylquinoline
3-Methyl-3H-imidazo[4,5-f]quinoxalin-2-amine	93554.3	86201.4	58671.4	57638.5	29198	17555.5	16501.3	29372.6	73704.6	75081.1	74621	71290.5	22412.5	27910	16565.1	1	1	1	1	1	1	1	1	1	3.9	199.089	C10 H9 N5	3-Methyl-3H-imidazo[4,5-f]quinoxalin-2-amine
Kinetin	129854	125646	106352	87235.9	120132	55941	120939	134225	154431	148550	81811.7	175985	232029	215326	169186	299470	292662	293838	300702	312069	346593	343639	324852	331042	3.93333	215.081	C10 H9 N5 O	Kinetin
5-Hydroxyindole-3-acetic acid	1	1	1	1	60643.1	1	1	87891.7	1	1	83551.9	96992.5	104402	1	1	88735.8	37415.3	46993.3	99064.8	90574.9	202724	106607	108879	164668	4.83	191.058	C10 H9 N O3	5-Hydroxyindole-3-acetic acid
Arabinogalactan	22018.4	254666	180765	194521	122138	28936.8	33981.3	5769.94	184684	201949	1	1	14033.6	18366.7	16311.3	25740.2	190321	181194	126627	126326	18916.2	24877.1	67633.8	67767	1.34864	158.069	C11 H10 O	Arabinogalactan
Eugenitol	25775.9	20710.5	20233	19672.1	32225.2	35669	16932.5	33791.2	1	1	20284.5	19475.6	29817.9	37352.9	20173.9	13232.6	1	1	1	1	1	1	1	1	6.20428	206.057	C11 H10 O4	Eugenitol
2,4-Dimethylquinoline	1	1	1	1	204099	201050	217306	230711	88212.7	90750.6	79367.5	24530.1	1	1	1	1	1	1	1	1	1	1	23109.4	5729.76	4.6	157.088	C11 H11 N	2,4-Dimethylquinoline
2-Amino-3,8-dimethyl-3H-imidazo[4,5-f]quinoxaline	27000.8	27770.6	45200.9	39577.9	1	11072.9	1	11435.9	140834	1	142801	48722	1	1	1	1	1	1	1	1	1	1	1	1	5.09	213.099	C11 H11 N5	2-Amino-3,8-dimethyl-3H-imidazo[4,5-f]quinoxaline
Methyl 5-hydroxyoxindole-3-acetate	93554.3	86201.4	58671.4	57638.5	29198	17555.5	16501.3	29372.6	1	1	1	1	22412.5	27910	16565.1	1	1	1	1	1	1	1	1	1	3.91	221.071	C11 H11 N O4	Methyl 5-hydroxyoxindole-3-acetate
N-Benzoylaspartic acid	129854	125646	106352	110212	56337.1	55941	58205.1	60602.4	17539.9	21770.6	81811.7	85269.4	393402	399294	209444	365476	19510.5	342275	346136	359824	452978	439698	412246	412085	3.1725	237.063	C11 H11 N O5	N-Benzoylaspartic acid
5-Hydroxy-L-tryptophan	173512	170890	136842	145020	1	135556	132520	145305	1	1	127643	130595	1	1	1	91149.3	114600	1	110596	1	76355.5	107322	89515.2	1	2.28	220.084	C11 H12 N2 O3	5-Hydroxy-L-tryptophan
Cinnamyl acetate	17139.9	16112	24096.3	19882.8	29098.1	26452.2	32329.5	22614.5	28481.6	24993.5	31475	31817.8	1	1	1	1	1	1	1	1	1	1	1	1	1.18	176.087	C11 H12 O2	Cinnamyl acetate
p-Coumaric acid ethyl ester	1	1	1	1	108419	101257	97785	110873	32738.3	26097.8	39296.2	35616.4	1	1	1	1	1	1	1	1	1	1	1	1	2.86	192.078	C11 H12 O3	p-Coumaric acid ethyl ester
Caffeic acid ethyl ester	1	12206	1	1	46382.4	1	55886.2	54112.7	1	1	1	1	29910.9	31192.7	27537.8	19854.1	107618	77972.4	76725.2	73622.6	132215	134327	151500	145715	6.25	208.073	C11 H12 O4	Caffeic acid ethyl ester
cis-Sinapic acid	1	1	1	1	17663.1	18994.8	47227.6	11353.8	12931	1	1	1	1	43853.9	51905.9	51544.8	148272	1	43687	137045	496600	484274	1	278856	3.75214	224.067	C11 H12 O5	cis-Sinapic acid
N-Acetyl-L-phenylalanine	11043.2	93263.8	60387.1	69747.2	33482.6	29436.2	22123.7	28144.8	62992.3	70988.6	51275.3	51060.1	1	1	1	1	1	1	1	1	1	1	1	1	6.18	207.089	C11 H13 N O3	N-Acetyl-L-phenylalanine
6-(4-methyl-2-oxopentyl)-4-hydroxy-2-pyrone	90656	91073.4	72506.3	78996.8	70499.7	70149.8	66074.5	72351.2	85652.7	89498.1	61590.3	67097.4	1	1	1	1	1	1	1	1	1	1	1	1	2.04	209.087	C11 H13 O4	6-(4-methyl-2-oxopentyl)-4-hydroxy-2-pyrone
Pentenylbenzene	1	1	1	1	176923	1	1	193565	90153.5	1	105606	101197	1	1	1	1	1	1	1	10547.2	1	506494	378344	980778	1.85333	146.111	C11 H14	Pentenylbenzene
2-Butyl-1H-benzimidazole	3.88776e+06	487626	102448	602494	6.58853e+06	6793765	8679576	8735036	10181631	9622007	12261989	12388804	927185	512656	950940	1.54581e+06	187510	499183	508831	515476	2.58178e+06	2.38788e+06	1.86213e+06	1.86531e+06	1.22125	174.111	C11 H14 N2	2-Butyl-1H-benzimidazole
Phenylmethyl 2-methylpropanoate	10654	11948.3	1	1	26151.5	21142.9	20916	25172.9	1	1	1	1	1	1	1	1	19532.4	18900.2	1	1	1	1	1	1	1.88	178.097	C11 H14 O2	Phenylmethyl 2-methylpropanoate
(R)-3-Hydroxy-5-phenylpentanoic acid	75093	75802.9	52187.7	57765	48977.7	54312	62302.1	64001	78323.1	75169.6	62465.6	54795.9	1	1	1	1	1	1	1	1	1	1	1	1	10.89	194.093	C11 H14 O3	(R)-3-Hydroxy-5-phenylpentanoic acid
3,4,5-Trimethoxyphenyl acetate	195332	190992	107419	110043	385519	393385	457497	461317	1	1	1	1	325146	312604	263473	253114	832269	616646	649271	578738	1.26503e+06	1256224	1.35058e+06	1352986	6.24	226.083	C11 H14 O5	3,4,5-Trimethoxyphenyl acetate
1-Methylguanosine	75277.3	77200.7	27271.7	68408.6	74633.1	51196.2	58116.1	65750.6	86758.8	85707.6	99931.7	100384	133653	142096	133952	127845	154817	139697	123460	126955	143952	146238	155662	151737	2.11	297.106	C11 H15 N5 O5	1-Methylguanosine
N-Pentyl benzene	126467	125879	128504	135483	135834	130502	138022	145521	112807	103395	104701	75052.5	1	46822.4	43460.8	44466.3	130035	115009	103832	83322.9	12316.2	95457	11573.8	77086.2	8.02348	148.125	C11 H16	N-Pentyl benzene
L-Tyrosine ethyl ester hydrochloride	1	1	1	1	47313.7	40932.4	41470.3	40766.6	1	1	1	1	1	1	1	1	1	1	1	1	1	1	1	1	2.98	245.087	C11 H16 Cl N O3	L-Tyrosine ethyl ester hydrochloride
1-(beta-D-Ribofuranosyl)-1,4-dihydronicotinamide	26724.9	27511.9	21441.6	29013.4	28417.1	35364.8	31089.1	32923.9	30615.6	28822.3	32969.6	38939	20113.2	26817.6	20218.3	26218.5	295420	286522	258516	259112	173188	187410	138967	29638	10.8996	256.107	C11 H16 N2 O5	1-(beta-D-Ribofuranosyl)-1,4-dihydronicotinamide
7-Methylguanosine	349102	343764	364284	362862	56708.6	56589.8	42474.4	57280.5	443165	454633	13502	24114.3	1	1	1	1	11541.8	11653.2	1	11399.4	14978.3	22361.6	18510	19172.5	2.45316	298.119	C11 H16 N5 O5	7-Methylguanosine
trans-Jasmone	536285	522188	475942	481110	925318	936802	934443	934680	59289.9	60454.4	39013.3	657166	193117	1	322321	316420	359165	357273	318623	322473	208483	245491	114367	112125	1.69739	164.118	C11 H16 O	trans-Jasmone
Jasmolone	238858	230345	184687	1	363920	370786	386126	372140	370805	300753	384835	379593	11517.7	59272.7	11091.9	62782.1	28457.2	12069.6	67159.7	12047.4	58886	63723.6	21394.9	16342.1	3.37087	180.115	C11 H16 O2	Jasmolone
S-2,5-Dimethyl-3-furanyl 3-methylbutanethioate	55052.3	39765.5	1	1	33178.9	28631	29349.9	29116.4	43588.4	42196.9	32838.9	40978.6	1	1	1	1	1	1	1	1	1	1	1	1	1.01	212.09	C11 H16 O2 S	S-2,5-Dimethyl-3-furanyl 3-methylbutanethioate
Loliolide	19747.7	19164.7	1	1	66675.1	66274.3	61106.5	61667.8	35358.9	1	25533	1	59998.5	52696.5	51546.3	47640.1	85797.8	66438.1	63744	57188.7	1	103908	76858.9	77839.3	4.28421	196.109	C11 H16 O3	Loliolide
Propyl propane thiosulfonate	126894	121930	97677	96704.3	229491	232246	231425	238027	105077	101207	65878.3	49142.5	1	1	1	1	1	1	1	1	1	1	1	1	2.54	228.1	C11 H16 O5	Propyl propane thiosulfonate
1-(2-Thienyl)-1-heptanone	1	1	1	1	10859.2	10686	1	15924.5	1	1	1	1	1	1	1	1	1	1	1	1	1	1	1	1	1.07	196.093	C11 H16 O S	1-(2-Thienyl)-1-heptanone
Fumarycarnitine	307851	309887	224458	225025	136852	139410	132063	144593	346117	352799	182258	1	1	1	1	1	23881	22971	22354.7	21637.1	26152.7	23492.5	36165.5	30087	1.35	259.104	C11 H17 N O6	Fumarycarnitine
L,L-Cyclo(leucylprolyl)	10835.6	107082	69738.9	70387.8	2.12731e+06	2132498	2201999	2.1707e+06	310062	311492	356768	353774	1	1	1	1	67651.6	60739.3	42745.3	44154.1	1	1	11043.8	1	5.67529	210.138	C11 H18 N2 O2	L,L-Cyclo(leucylprolyl)
gamma-L-Glutamyl-L-pipecolic acid	2.46364e+06	2.42323e+06	2231344	2.3026e+06	350315	345752	302754	307691	106917	101277	119216	23313.8	813713	847045	768638	768527	87090.4	85518.9	83483.6	80160.1	1	1	1	1	2.6625	258.123	C11 H18 N2 O5	gamma-L-Glutamyl-L-pipecolic acid
N-gamma-Glutamyl-S-allylcysteine	209945	201421	112003	123937	102182	100489	97363.6	99281.4	245921	249126	93083.2	89538.3	42329.3	41801.8	32008	36599.8	28859.2	29795.1	30171.8	28852.7	43550.4	45280.1	41130.4	35797.5	6.57	290.089	C11 H18 N2 O5 S	N-gamma-Glutamyl-S-allylcysteine
N-Succinyl-L,L-2,6-diaminopimelate	151335	148908	123972	117655	55642.6	57902.1	61282.5	61030.3	196604	215844	112849	115221	1	1	1	1	1	1	1	1	1	1	1	1	1.37	290.111	C11 H18 N2 O7	N-Succinyl-L,L-2,6-diaminopimelate
Candicine	19747.7	19164.7	13469.5	18226.5	66675.1	66274.3	61106.5	61667.8	35358.9	38282.5	28980.5	21306.2	1	1	1	1	11644.3	17056	17751.7	11178.5	11698.6	1	17179	29184.2	1.63	180.133	C11 H18 N O	Candicine
Nopol	5693281	5.49723e+06	56291776	4.66855e+06	6224255	58878588	6.07199e+06	5906865	65336340	66327860	63295208	64499164	24720332	25869224	22883698	24078998	24869586	28375392	23030368	26213374	19110714	19743408	17293680	17129846	2.9025	166.134	C11 H18 O	Nopol
Isovalerylglucuronide	264828	270495	262511	265126	40920.2	46769.5	41733.1	41409.6	172661	180194	1	151551	91307.9	83480.2	82730.6	77301.4	182044	164682	146512	149905	51080.1	45326.3	1	1	2.00476	278.093	C11 H18 O8	Isovalerylglucuronide
Ophthalmic acid	1.1736e+06	826700	642682	657055	427114	392815	402348	426368	967583	1.02917e+06	715269	502419	1	1	1	1	1	1	1	1	1	1	1	1	1.72	289.122	C11 H19 N3 O6	Ophthalmic acid
Homoglutathione	98910.8	100965	76049.8	79573.8	21521.8	22173.8	10816.9	16217.6	1	1	1	1	1	1	1	1	1	1	1	1	1	1	1	1	3.89	321.107	C11 H19 N3 O6 S	Homoglutathione
Butenylcarnitine	636253	626601	482543	475577	357729	357226	355167	326082	1	756482	521147	1	26454.8	25284.5	24234.4	19508.2	39081.4	25872.1	30520.5	31199.7	31321.7	26012.1	32673	30657.8	7.72364	229.133	C11 H19 N O4	Butenylcarnitine
Epidermin	1.80098e+06	1.84131e+06	1.37891e+06	1.4078e+06	911892	903749	906844	936528	2.17061e+06	2.27286e+06	1.17338e+06	1.1611e+06	1	1	1	1	1	1	1	1	1	1	1	1	1.47	261.12	C11 H19 N O6	Epidermin
N-(1-Deoxy-1-fructosyl)proline	827073	856476	587341	583338	428031	429193	425962	439191	819139	859107	423624	409996	1	17572.9	1	1	1	1	1	1	1	1	1	1	1.43	277.114	C11 H19 N O7	N-(1-Deoxy-1-fructosyl)proline
L-Isoleucyl-L-proline	146025824	142867728	87600720	64368260	233021280	233000768	23270064	23577396	85757296	95889408	99276352	101953216	13336510	13690448	13330548	13309819	28234800	29631148	15875244	27372090	7101254	7274698	9152062	9073280	2.23	228.147	C11 H20 N2 O3	L-Isoleucyl-L-proline
N-gamma-L-Glutamyl-L-isoleucine	2.40492e+06	2.36422e+06	2.23742e+06	1.72329e+06	4.03902e+06	1.19166e+06	1.16266e+06	1.11467e+06	1.97792e+06	1.95676e+06	1.6941e+06	1.6631e+06	783616	800334	710889	730447	750985	334453	283037	291956	148319	85286.6	79251.2	79850.8	2.1425	260.137	C11 H20 N2 O5	N-gamma-L-Glutamyl-L-isoleucine
N-gamma-Glutamyl-S-propylcysteine	132854	135826	95232.2	93555.6	39981.6	42046.5	43897.8	40318.3	139353	139392	70790.4	76412.1	266757	265368	229574	238705	10549.2	309294	296800	301657	190923	173708	114672	109485	5.53792	292.117	C11 H20 N2 O5 S	N-gamma-Glutamyl-S-propylcysteine
L-Saccharopine	875570	848540	645890	644415	328474	319828	42474.4	322715	976941	984012	524044	494196	71052.7	73709.4	55646.5	56431.1	44509.2	70871.9	66515.7	67771.9	172262	180944	198594	190575	2.53917	276.129	C11 H20 N2 O6	L-Saccharopine
10-Undecenal	110294	106800	81450.8	75065.4	123258	125714	117234	123032	49141.6	48677.7	1	1	1	1	1	1	1	1	1	1	1	1	1	1	2.22	168.149	C11 H20 O	10-Undecenal
(Z)-3-Methyl-3-decenoic acid	6.09202e+06	5.93428e+06	5.1026e+06	5112131	5.7348e+06	5628064	5632677	5610869	5.05396e+06	5026779	4.8822e+06	4.87397e+06	1.88551e+06	1901388	1.8051e+06	1759130	346512	321537	270367	263237	87179.2	92432.4	72050.5	76580.8	2.81667	184.144	C11 H20 O2	(Z)-3-Methyl-3-decenoic acid
(S)-9-Hydroxy-10-undecenoic acid	265731	259388	255283	250751	1	1	285702	281017	12126.8	11635.1	25909.8	26213.3	111295	1	102161	1	1	1	174114	178345	1	1	1	1	5.05714	200.138	C11 H20 O3	(S)-9-Hydroxy-10-undecenoic acid
1,2-dibutyrin	48615.6	49454.2	39463.8	40054.1	89803.8	85781.1	81890	81128.1	1	1	1	1	1	1	1	1	1	1	1	1	1	1	1	1	2.24	232.134	C11 H20 O5	1,2-dibutyrin
L-alpha-Glutamyl-L-lysine	411232	383830	427300	339755	591533	558621	517101	621895	1	124308	138802	1	154781	148641	126065	116165	354138	327279	295423	184911	22748	23963.5	59804.6	11778.2	1.635	275.144	C11 H21 N3 O5	L-alpha-Glutamyl-L-lysine
N-Nonanoylglycine	174701	83113.1	32561.3	52519.3	954671	69918.8	933654	944479	301447	294538	298696	292510	233567	240932	223259	217353	18789.2	17586.7	10652.4	10499.2	17916	10736	1	1	2.45409	215.152	C11 H21 N O3	N-Nonanoylglycine
Isobutyryl-L-carnitine	18093.6	22049.9	1	1	31115.9	42028.2	41309.8	31112.9	1	1	1	1	35066.9	34807.2	28712.3	22852.2	1	1	1	1	26790	33982.8	17341	10360.5	2.72857	231.153	C11 H21 N O4	Isobutyryl-L-carnitine
Hydroxybutyrylcarnitine	114425	117176	101500	92597.3	57619.1	59896.2	58771.2	51930.9	86466.4	89139.5	53397.8	39022.8	1	1	1	1	1	1	1	1	41806.2	39934.9	35845.3	25905.4	3.395	247.14	C11 H21 N O5	Hydroxybutyrylcarnitine
Choline ascorbate	2.68534e+06	2707021	2.03095e+06	1.88615e+06	1.31999e+06	1.36113e+06	1.33657e+06	1.36757e+06	3.13555e+06	3310220	1.63882e+06	1.67619e+06	29696.5	26485.1	1	31433.9	45793.6	47240.3	27254.7	35671.5	1	1	1	1	1.92474	279.131	C11 H21 N O7	Choline ascorbate
DHAP(8:0)	339928	325599	285764	284834	48672.5	50897.5	46412.4	44526	28666.9	26181.6	34364.2	34636.7	66347.8	71707.8	65878.7	66147.9	64120.6	65224.4	54820.2	53539.1	55465.9	53225.3	77352.2	84769.9	1.66	296.1	C11 H21 O7 P	DHAP(8:0)
1-Undecene	1	1	63829.5	64672.2	120793	109984	109219	98667.2	1	1	23957.1	29495.1	26440.9	31921.6	41256.7	37957.6	70505.3	52283	41450.7	42894.8	31890.2	25877.3	37895.7	33319.3	7.983	154.178	C11 H22	1-Undecene
Pantetheine	1.92485e+06	1772200	2.19846e+06	2120473	2611895	1	2.62178e+06	2633003	2.26196e+06	2274006	2.68525e+06	2912377	376350	224872	391306	365610	284627	264382	244543	223333	103413	338350	77024.6	48642.9	1.9	278.126	C11 H22 N2 O4 S	Pantetheine
2-Hexenoylcholine	37936.8	31096.6	1	1	71727.1	66836.1	62901.7	68045.3	46943.8	45943.8	59801.7	59608.9	1	1	1	1	39735.3	25843.8	28310.9	29363.2	45176.1	41597.9	43384.7	41647.1	8.16	200.162	C11 H22 N O2	2-Hexenoylcholine
Pantetheine 4'-phosphate	1.95627e+06	1.94395e+06	1.7968e+06	1788325	1355542	1.38504e+06	1.37819e+06	1.25178e+06	966513	890876	883661	834111	2.50334e+06	2.594e+06	2.14816e+06	2.11856e+06	713093	667819	713244	704006	431124	399059	364537	346216	1.22	358.089	C11 H23 N2 O7 P S	Pantetheine 4'-phosphate
1-Undecanol	100932	107082	69738.9	70387.8	117344	111643	115067	53660.3	116948	117154	104735	96293.6	1	1	1	1	1	1	1	1	1	1	1	1	5	172.18	C11 H24 O	1-Undecanol
1,2-Bis(1-ethoxyethoxy)propane	59020.3	62984.3	47786.8	45656.6	16950.7	22977	10596.4	16045.9	23766.4	11464.4	30272.3	23313.8	1	1	1	1	1	1	1	1	1	1	1	1	2.18	220.165	C11 H24 O4	1,2-Bis(1-ethoxyethoxy)propane
Tetraethylenepentamine crosslinked with epichlorohydrin	361549	215352	247098	284742	746337	1688982	699239	1.64038e+06	183729	405376	130494	463531	793615	296837	738460	610974	597030	663118	381868	410001	18137.2	22802.6	59804.9	54162.6	2.8425	281.198	C11 H28 Cl N5 O	Tetraethylenepentamine crosslinked with epichlorohydrin
6-Methoxy-3-(2-thiazolyl)-1H-indole	34792.8	49100.2	61480.6	55331.5	52821.3	63876.3	61983.4	72023.1	46242.1	36926.5	76590.8	51758.5	92613.3	90147.4	95439	88610	47019.9	71292.9	73690.9	93475.2	96057.2	84899.9	79038.7	87308.2	0.96	230.052	C12 H10 N2 O S	6-Methoxy-3-(2-thiazolyl)-1H-indole
1,4-Dimethylnapthalene	24496.4	39896.6	47632.4	56044.6	48357.3	59594.9	58821.7	62601.9	33907.3	29888.5	68676.6	55067.4	48136.9	58300.9	56174	58563.4	1	29984.2	39711.8	58022.2	61593.9	45916.5	40065.5	38803.6	0.95	156.097	C12 H12	1,4-Dimethylnapthalene
Sinalbin B	17352.6	10231.8	11333.8	10321.5	22038.8	15957.8	21729.8	10646.2	11103.3	10485.7	10620.9	22888.2	16310.1	10276.4	16140.1	22162	1	10503.9	1	1	16533	11017.3	10708.6	17542.3	5.19571	264.032	C12 H12 N2 O S2	Sinalbin B
Cinnamylideneacetone	75793.6	82066.6	61936.7	67785.2	75566.4	81985.2	78803.3	10931	107402	107145	94587	88390.1	54833.9	54482	61573.8	60029.3	69847.1	69149.5	62435.4	71529.8	20408.1	30501.3	1	1	1.26	172.084	C12 H12 O	Cinnamylideneacetone
Trigoforin	1	1	1	1	11446.7	1	1	21477.8	27484.2	36235.9	23340.4	21543.4	1	1	1	1	31159.1	28447.4	28242.6	29300.2	1	1	1	1	1.78	188.079	C12 H12 O2	Trigoforin
7-Ethoxy-4-methyl-2H-1-benzopyran-2-one	110549	1	105276	99961.1	101285	102736	106706	99415.3	34029.3	11821.5	79659.8	75053	101773	93733.6	105531	97343.9	106280	95727.4	96440.4	100129	100444	95645.7	94543.3	99649.6	14.6778	204.078	C12 H12 O3	7-Ethoxy-4-methyl-2H-1-benzopyran-2-one
Dillapional	86244.8	79881.9	127352	128778	146654	141500	160101	170542	101999	97227.9	181427	176588	706422	666349	592726	569965	674267	589100	498679	432878	903496	885218	865555	841094	5.21	236.068	C12 H12 O5	Dillapional
2-Amino-3,4,8-trimethyl-3H-imidazo[4,5-f]quinoxaline	94137.9	98974.4	69146.3	38540	890321	867581	870922	892167	31821.8	33041	32899.5	26172.3	1	1	1	1	11008.8	10696.8	28487.3	34279.3	1	1	1	1	3.62188	227.116	C12 H13 N5	2-Amino-3,4,8-trimethyl-3H-imidazo[4,5-f]quinoxaline
alpha-Methoxy-1H-indole-3-propanoic acid	1	1	1	1	28883.4	31425	33606.9	46044.6	52317.9	52377.3	42147.3	43154.2	1	1	1	1	1	1	1	1	23677.3	1	19590.1	16692.4	3.61364	219.092	C12 H13 N O3	alpha-Methoxy-1H-indole-3-propanoic acid
N-Phenylacetylaspartic acid	41895.7	40443.1	1	24563.3	16287.9	16751.8	22894.6	21901.9	1	34402.2	19407.7	1	27654	24808.1	30204.9	24848.1	26050.7	24897.4	23659.2	24402.3	29411.9	32976.4	31029.7	24825.2	5.3	251.079	C12 H13 N O5	N-Phenylacetylaspartic acid
1-Methylguanine	18036.1	18270.6	11551.3	23409	17519	21737.7	10805.1	23949.2	17204.3	12174.4	11728.3	10314.7	1	1	1	1	1	1	1	1	1	1	1	1	5.38	330.131	C12 H14 N10 O2	1-Methylguanine
6-Phenyl-3-hexen-2-one	711962	233336	868257	520343	900310	1.66996e+06	1.60015e+06	1.37889e+06	274763	283572	160546	713958	168228	529426	419866	328377	1	156342	1	213900	327995	305098	1	180786	3.18381	174.102	C12 H14 O	6-Phenyl-3-hexen-2-one
Dillapiol	106522	99024	98531.2	101357	91192.5	112557	124053	119483	100766	131768	1	1	49043.5	47336.5	51997.5	45160.3	89391.1	57504.9	67934.8	63684.9	73281.1	72440.9	78515.6	88716.6	12.84	222.089	C12 H14 O4	Dillapiol
trans-2,3,4-Trimethoxycinnamate	70304.6	78622.8	105810	106623	35635.9	37993.6	37507.5	25726.2	53357.1	55164.9	39632	39007.2	1	1	1	1	1	1	1	1	1	1	1	1	4.87	238.085	C12 H14 O5	trans-2,3,4-Trimethoxycinnamate
N2-(gamma-Glutamyl)-4-carboxyphenylhydrazine	276443	269287	251491	246049	29966.3	30458.4	17837	16712.3	86597.2	89034	6011.28	121701	99046.1	93950.2	89978.1	90652.2	1	1	1	1	1	1	1	1	2.6125	281.108	C12 H15 N3 O5	N2-(gamma-Glutamyl)-4-carboxyphenylhydrazine
1-(2,3-Dihydro-1H-pyrrolizin-5-yl)-1,4-pentanedione	1.49987e+06	1.51539e+06	1	1	2198890	2.23863e+06	2225771	2.25258e+06	1	1	949684	888093	1	1	1	1	11544.8	36867.3	23004.3	31289.2	1	1	22675.8	16290.2	3.48857	205.115	C12 H15 N O2	1-(2,3-Dihydro-1H-pyrrolizin-5-yl)-1,4-pentanedione
N-Acetylvanilalanine	41324.1	35628.3	36556.8	35003.9	81986.9	83784.1	86327.9	92238.8	729589	737362	598998	100369	1	1	1	1	23486.1	11750.9	1	1	36790.3	33333.3	1	1	4.8775	253.091	C12 H15 N O5	N-Acetylvanilalanine
Butyl phenylacetate	1	17628.2	1	11724.5	1	40410.6	1	41947.4	229185	243191	77820.2	274681	18182.3	11726.4	12450.4	11649.9	25661.4	24671.6	17780.2	18581.7	41101.1	45052	32822.3	33112	2.394	192.112	C12 H16 O2	Butyl phenylacetate
Diplosporin	38997.2	38518.8	23338.6	23288.5	42546.5	42679.3	41835.9	38194.5	10773.4	11708.8	49360.8	49836.3	1	1	1	1	1	1	1	1	1	1	1	1	2.195	224.106	C12 H16 O4	Diplosporin
N-Acetyl-2,6-diethylaniline	1.14328e+06	1.11646e+06	1.05952e+06	1.04888e+06	1.00349e+06	1.06241e+06	1.14071e+06	1163981	1.12066e+06	1.08594e+06	1.17444e+06	1.15255e+06	720430	743831	812398	780531	1.1482e+06	883499	870901	875900	774242	730801	748788	630281	10.62	191.131	C12 H17 N O	N-Acetyl-2,6-diethylaniline
O-Methylcorypalline	1	1	1	1	39237.6	28481.6	37708.1	37152.2	48494.3	47257.2	51515.5	53252.3	1	1	1	1	1	11869.6	1	1	1	1	1	1	1.3	207.123	C12 H17 N O2	O-Methylcorypalline
Pregeijerene	1	39637.3	47394.2	1	1	178352	176276	177787	1	1	1	1	26347.5	1	24598	27195.6	89420.8	1	1	79656.6	1	1	1	1	4.06	162.138	C12 H18	Pregeijerene
(S)-a-Amino-2,5-dihydro-5-oxo-4-isoxazolepropanoic acid N2-glucoside	1	1	1	1	21024.6	19736.6	24664.9	15389.1	1	1	1	1	1	1	1	1	1	1	1	1	1	1	1	1	5.93	334.1	C12 H18 N2 O9	(S)-a-Amino-2,5-dihydro-5-oxo-4-isoxazolepropanoic acid N2-glucoside
4-Methyl-1-phenyl-2-pentanol	171234	171452	206504	206045	3.27009e+06	3322069	1	3302632	237491	241012	255855	268389	273086	264403	242239	241242	519030	645071	507701	625525	439674	477973	449268	471225	11.0778	178.133	C12 H18 O	4-Methyl-1-phenyl-2-pentanol
Isoamyl 2-furanpropionate	1	1	101568	108947	665341	680799	669120	689332	11325.4	444330	1	315996	1	124032	99847.9	101533	1	1	1	1	35211.7	32405.8	18752.1	16498.9	6.72625	210.125	C12 H18 O3	Isoamyl 2-furanpropionate
3-Heptylpyridine	205078	232671	249531	252848	571247	1	534194	565176	1	1	192911	178851	1	1	1	1	1	1	1	1	1	1	1	1	2.72	177.149	C12 H19 N	3-Heptylpyridine
Glycylprolylhydroxyproline	89866.2	91669.4	79161	72636.6	130763	125234	122892	127761	144626	144737	186310	187806	1	1	1	1	1	1	1	1	1	1	1	1	3.86333	285.137	C12 H19 N3 O5	Glycylprolylhydroxyproline
N-(1-Deoxy-1-fructosyl)histidine	176948	156097	116975	111623	77507.8	76732.5	81707.2	81952.9	57812.9	52392.8	36014.9	39720.6	1	1	1	1	1	1	1	1	1	1	1	1	1.21167	317.121	C12 H19 N3 O7	N-(1-Deoxy-1-fructosyl)histidine
2'-Deoxymugineic acid	720685	709586	924547	1632291	1.96288e+06	1.99751e+06	2.01402e+06	2.14843e+06	1.07225e+06	1.12128e+06	2.52987e+06	2.48244e+06	5847160	5.01637e+06	6028715	6.0834e+06	4.49917e+06	4.41744e+06	4736915	4808918	5978960	7343633	5.69219e+06	4.71736e+06	1.64	304.126	C12 H20 N2 O7	2'-Deoxymugineic acid
Isomugineic acid	107501	115196	90008.9	97813.2	51136.1	1	43083.1	44126.7	1	1	1	1	24481	28430.5	24421.3	12897.2	1	1	1	1	1	1	1	1	4.13	320.119	C12 H20 N2 O8	Isomugineic acid
2,3,5-Trimethyl-6-[4-(methylthio)butyl]pyrazine	1.45104e+06	1.43286e+06	1.15396e+06	1.17575e+06	423754	419460	386932	405290	582594	565049	431132	413606	618858	424360	556152	1	650996	35012.7	584735	38251.4	85611.6	55884.6	56826	54770.4	1.92	224.138	C12 H20 N2 S	2,3,5-Trimethyl-6-[4-(methylthio)butyl]pyrazine
N2-(2-Carboxymethyl-2-hydroxysuccinoyl)arginine	655135	639881	453340	456028	263535	258530	252458	269924	646394	648660	282924	290438	1	1	1	1	1	1	1	1	1	1	1	1	3.19	348.131	C12 H20 N4 O8	N2-(2-Carboxymethyl-2-hydroxysuccinoyl)arginine
2,6-Dodecadienal	6.53562e+06	6.33611e+06	4.87075e+06	4.80443e+06	11890863	11266520	11304840	11108799	1.08324e+06	327150	348772	350883	3.05195e+06	3.11832e+06	2.85039e+06	2.78174e+06	2.1623e+06	2.233e+06	1870447	1.84096e+06	355711	378049	1	278297	1.84	180.149	C12 H20 O	2,6-Dodecadienal
Cucurbic acid	1	1	1	97668.4	244912	237847	117799	224869	1	1	112694	121746	116833	117709	105053	103427	152557	136035	127919	136547	133224	124779	123971	118924	12.59	212.143	C12 H20 O3	Cucurbic acid
5-Heptyltetrahydro-2-oxo-3-furancarboxylic acid	1	30367.5	12755.2	32022.9	48094.4	35400.6	46959.3	40913.4	42026.5	44842.2	37755	39379.8	1	1	1	1	133455	87881.5	1	60501.5	35580.9	1	25936.5	21404.3	10.7982	228.135	C12 H20 O4	5-Heptyltetrahydro-2-oxo-3-furancarboxylic acid
N5-Acetyl-N2-gamma-L-glutamyl-L-ornithine	53797.6	40964.1	663847	57315.7	966040	957166	928863	919752	770856	765682	723637	715357	250353	256714	224171	215775	271596	271461	261769	259639	195835	210340	214772	221699	1.57	303.142	C12 H21 N3 O6	N5-Acetyl-N2-gamma-L-glutamyl-L-ornithine
Tiglylcarnitine	276443	269287	251491	246049	29966.3	30458.4	17837	16712.3	25255.2	100653	17316.6	21994.9	99046.1	93950.2	89978.1	90652.2	23609.8	29755.7	820625	10748.4	593723	1	179137	177444	2.75826	243.152	C12 H21 N O4	Tiglylcarnitine
Glutarylcarnitine	7.76194e+06	7634895	6.11011e+06	6084022	3.68664e+06	3.75347e+06	3.86823e+06	3.64855e+06	8571267	8626736	4.70278e+06	4.71045e+06	1	1	1	1	37681.1	46691.8	33674.3	35048.8	39748	35988	1	1	2.19778	275.137	C12 H21 N O6	Glutarylcarnitine
4-Ethyl-2-heptylthiazole	110288	114380	84514.2	84048	249848	253291	254502	255632	157743	21225.7	28652.5	28617.4	428931	435561	419996	423243	400981	420657	424637	398621	1	633334	587485	1	3.55318	211.144	C12 H21 N S	4-Ethyl-2-heptylthiazole
trans-2-trans-4-Nonadiene	198742	195783	175331	177915	166548	170688	60706.8	62285.6	216219	80739.9	202506	183600	39139.2	37205.3	40096.9	33352.8	32630.9	34582.4	38492.1	32557	47898.2	63084.3	45177.8	57814.4	1.02	166.169	C12 H22	trans-2-trans-4-Nonadiene
N6-Galacturonyl-L-lysine	109990	107442	82831.5	80541.3	43060.4	37380.8	40692.4	38125.5	130883	121916	60367.5	55723.8	1	1	1	1	1	1	1	1	18260.9	37016.9	21831.9	1	1.78	322.146	C12 H22 N2 O8	N6-Galacturonyl-L-lysine
Neuromedin B (1-3)	262415	240520	223093	239732	374866	366005	125152	371300	49490.9	168415	214772	194778	40334.3	91916.4	34150.1	36481.4	113479	113984	89349.1	97485.3	54785.1	49793.2	65082.4	57876.4	1.585	302.157	C12 H22 N4 O5	Neuromedin B (1-3)
2-Dodecenal	1	1	1	1	10658.3	6005.03	1	15400.5	1	1	1	1	22909.2	32186.8	17102.7	16836.6	26802.6	1	17064	17401.9	1	1	1	1	2.236	182.163	C12 H22 O	2-Dodecenal
Methyl 10-undecenoate	5344059	5.17347e+06	3.67377e+06	3.59853e+06	7844272	7.61237e+06	7356179	7.44182e+06	664572	660124	257487	260438	1.56605e+06	1.58173e+06	1.50917e+06	1.48775e+06	1.22047e+06	1.15496e+06	1.03571e+06	1.02326e+06	1	22915	10954.1	22057.6	2.37522	198.16	C12 H22 O2	Methyl 10-undecenoate
Dodecanedioic acid	114344	112849	99801.1	99035.5	142552	141908	133702	129502	1.34377e+06	1407747	1.73383e+06	1.7217e+06	104195	108422	91407.1	96902.1	47903.6	41385.4	46107.3	41901.1	1	1	1	1	1.79	230.149	C12 H22 O4	Dodecanedioic acid
3-Hydroxydodecanedioic acid	56161.9	43059.7	50268.8	52283.8	127376	138292	133796	133086	1	1	1	1	30205.8	30427.6	30133.1	26228.9	79824.8	33041.9	43516.7	33682	1	1	1	1	4.845	246.149	C12 H22 O5	3-Hydroxydodecanedioic acid
Phaseolic acid	1.13609e+06	1	732059	748422	1.49282e+06	2.81946e+06	1.47554e+06	1.50361e+06	1	1	714297	703820	176081	861479	153131	165144	1	1	562754	433114	49797.5	1	184044	177152	3.46333	262.134	C12 H22 O6	Phaseolic acid
Ethyl (S)-3-hydroxybutyrate glucoside	4.79066e+06	4.69265e+06	4687792	4705881	4749205	4862620	821612	4960063	4612444	3.554e+06	4.95309e+06	4893374	2.97343e+06	2.33273e+06	3039849	2.47935e+06	2.18749e+06	4.50476e+06	1275700	3.7318e+06	3.5339e+06	2.24105e+06	1.98447e+06	2.3011e+06	10.38	294.139	C12 H22 O8	Ethyl (S)-3-hydroxybutyrate glucoside
Dicyclohexyl disulfide	1	1	1	1	212410	220663	223486	200023	103798	129748	60611.3	51820	1	1	1	1	1	1	1	1	328582	279405	233153	239588	3.8	230.113	C12 H22 S2	Dicyclohexyl disulfide
Syndesine	6.36625e+06	6670074	3.65658e+06	3.79986e+06	1.84895e+06	1.67069e+06	1.85934e+06	1.71514e+06	8087804	8809623	1952650	2.31382e+06	87370.5	92230.9	81604.9	77030.1	262976	263340	213762	215315	71606.6	72488.9	54095.4	77266.9	3.02375	305.161	C12 H23 N3 O6	Syndesine
N-Decanoylglycine	1.80147e+06	1.83715e+06	1.09611e+06	1.8599e+06	2.0661e+06	1.02799e+06	2.01292e+06	2009012	1.82644e+06	992293	1.07575e+06	1.05001e+06	1.55942e+06	1364761	1.5271e+06	1.54324e+06	1.56828e+06	1.86284e+06	1777670	1.68166e+06	1.66096e+06	1.07363e+06	1.70724e+06	1.63926e+06	6.53	229.167	C12 H23 N O3	N-Decanoylglycine
Valerylcarnitine	125115	125641	97888.7	96581.9	149266	154632	153473	156552	146838	160654	1	1	1	1	1	1	1	1	1	1	1	1	1	1	2.1	245.159	C12 H23 N O4	Valerylcarnitine
N-(1-Deoxy-1-fructosyl)leucine	14068089	13699905	10972627	10745933	6339626	6305720	6406590	6.49207e+06	15136696	15413353	8.14474e+06	8108549	71927.3	71983.7	69434.8	65008.5	1	1	1	1	50834.5	54773.5	53314.3	52413	1.78	293.146	C12 H23 N O7	N-(1-Deoxy-1-fructosyl)leucine
1-[(5-Amino-5-carboxypentyl)amino]-1-deoxyfructose	873068	862815	716608	707979	654709	648015	677483	628874	964592	916650	704802	693474	11624.8	21405.5	11439.5	1	1	1	1	1	1	1	1	1	1.53	308.157	C12 H24 N2 O7	1-[(5-Amino-5-carboxypentyl)amino]-1-deoxyfructose
Sakacin A	72107.1	67277.7	120418	52931.8	111219	187772	124102	156611	198661	198924	1	1	91145.1	24104.4	12438.9	78077.5	573989	615454	292626	431199	55171	52574.6	129067	86722.6	3.22864	288.186	C12 H24 N4 O4	Sakacin A
N2-Fructopyranosylarginine	483661	476066	338436	348666	240928	230718	236493	230732	602482	572192	275891	267481	108180	113384	82087.7	77838.3	84199.8	96369	108766	115485	151283	145807	154510	155931	2.41	336.163	C12 H24 N4 O7	N2-Fructopyranosylarginine
1-O-alpha-D-Glucopyranosyl-D-mannitol	697856	677547	768321	767417	1.86937e+06	1.87225e+06	1.82773e+06	1.79522e+06	407320	443807	555533	546403	67782.9	63821.6	69025.1	63592	288038	281596	331871	325908	29602.3	29277.2	27345.5	28075.4	2.12333	344.135	C12 H24 O11	1-O-alpha-D-Glucopyranosyl-D-mannitol
3-Hydroxydodecanoic acid	248894	244691	252398	255848	257690	270489	289979	267397	299718	325014	305013	313911	177010	169392	53985	184715	253568	214610	196513	215915	217947	223436	248589	259182	12.99	216.172	C12 H24 O3	3-Hydroxydodecanoic acid
Hydroxyvalerylcarnitine	744198	733834	753980	720118	729342	761074	740744	787802	37254	43034.5	226388	232962	713294	669300	694383	681723	743621	745635	758240	754709	747853	742236	718925	732585	14.9083	263.18	C12 H25 N O5	Hydroxyvalerylcarnitine
Dolichyl diphosphate	126317	120767	117436	115768	153952	160087	158032	144274	62210.7	60646.9	59773.9	58269.9	27881.9	17356.3	147432	10532.5	48893.2	57694.5	58296.1	56918.8	29602.3	29277.2	27345.5	28075.4	2.21458	344.12	C12 H26 O7 P2	Dolichyl diphosphate
N1-Acetylspermine	76783.5	74426.4	71075	66335.8	69670.3	73506	70361.2	70710.9	73612.5	71372.8	68788.8	68999.4	64379.7	66583.8	59519	65465.1	84777.6	67748.2	67539.5	69053.7	66053.9	60013.4	64304.3	60121.7	13.04	244.226	C12 H28 N4 O	N1-Acetylspermine
Indolylacryloylglycine	184608	185450	163097	167269	430215	426938	428651	430242	1	1	257365	255723	1	1	1	1	18410.2	24724.9	1	11724.1	1	1	1	1	2.99	244.084	C13 H12 N2 O3	Indolylacryloylglycine
Arctinol	16120.9	23281.9	27743.7	22927.9	22038.8	15957.8	21729.8	10646.2	23346.3	23529.5	16324.3	16987.1	16310.1	10276.4	16140.1	22162	1	10503.9	1	1	16533	11180.4	1	15553.2	5.09	264.032	C13 H12 O2 S2	Arctinol
Coriandrone E	87174.1	88110.9	44087.7	43930.2	142884	149750	182484	176229	458508	444330	319227	1	146494	138777	116002	110405	371612	263434	271571	247837	608435	597013	634548	614930	5.75869	248.065	C13 H12 O5	Coriandrone E
Macaridine	138849	150678	207321	202682	1.03947e+06	1.05203e+06	1122612	1.09512e+06	155041	152857	173924	174887	38895.6	37976.8	28264.3	26549.7	26701.1	15043.4	12420.4	11015.7	57730.2	49141.6	53452.3	44126.3	5.515	215.094	C13 H13 N O2	Macaridine
(E)-2-Tridecene-4,6,8-triyn-1-ol	1.15515e+06	1.14094e+06	987976	971855	908267	933272	914603	922438	1.14773e+06	968440	853158	843014	193117	285222	322321	316420	359165	357273	318623	322473	208483	245491	114367	112125	1.635	186.102	C13 H14 O	(E)-2-Tridecene-4,6,8-triyn-1-ol
(E)-1-Cinnamoylpyrrolidine	682781	658824	567902	558744	1	642005	1	619735	561405	558049	541138	549781	208280	206846	205603	195892	30270.6	20003.3	11489.5	16687.8	1	1	1	1	2.29333	201.121	C13 H15 N O	(E)-1-Cinnamoylpyrrolidine
4-(3-Methyl-2-butenoxy)-iso-nitroso-acetophenone	134153	131704	95625.4	101980	103357	93334.1	88352.3	88395.3	139957	139333	222934	30809.4	1	1	1	1	1	1	1	1	1	1	1	1	5.00583	233.105	C13 H15 N O3	4-(3-Methyl-2-butenoxy)-iso-nitroso-acetophenone
4-Hydroxyphenylacetylglutamine	21726.9	28328.3	38492.1	30443.2	13424.7	1	1	12782.8	35465.5	36039.4	29101.1	34973.3	1	1	1	1	1	1	1	1	1	1	1	1	1.77	281.093	C13 H15 N O6	4-Hydroxyphenylacetylglutamine
1,2-Dihydro-1,1,6-trimethylnaphthalene	1	1	1	1	736962	744441	1	737441	306643	303770	310072	326002	1	1	1	35009.1	1	1	342903	320186	311509	321129	1	1	2.73	172.121	C13 H16	1,2-Dihydro-1,1,6-trimethylnaphthalene
Melatonin	10835.6	16822.6	1	1	2.12731e+06	2132498	2201999	2.1707e+06	310062	311492	356768	353774	1	1	1	1	67651.6	60739.3	42745.3	44154.1	1	1	11043.8	1	5.82	232.12	C13 H16 N2 O2	Melatonin
alpha-N-Phenylacetyl-L-glutamine	96748.3	100826	111244	110060	139173	136016	140978	137475	53403.3	61200.9	62369.6	62672	1	1	1	1	28702.6	35156.7	10544.5	10813.9	1	1	1	1	4.77	264.11	C13 H16 N2 O4	alpha-N-Phenylacetyl-L-glutamine
L-beta-Aspartyl-L-phenylalanine	2.46364e+06	2.42323e+06	2231344	2.3026e+06	350315	345752	302754	307691	1	22932.2	1	113507	813713	847045	768638	768527	87090.4	85518.9	83483.6	80160.1	1	1	1	1	2.69444	280.105	C13 H16 N2 O5	L-beta-Aspartyl-L-phenylalanine
Ethyl 2-benzylacetoacetate	50241.9	52361.5	87658.1	91678.4	114792	106631	112855	105233	61187.3	66580.2	123907	63873.3	155591	58720.9	157676	159693	156551	168006	162006	166775	247617	412565	319092	314849	1.84625	220.112	C13 H16 O3	Ethyl 2-benzylacetoacetate
(S)-(+)-Curcumene	1	1	1	1	36663.6	35655.4	40937.4	38506.9	128056	131748	175375	163420	82588.2	76451	75544.1	78339.6	17282.5	24098.4	12383.3	12378.5	1	1	1	1	3.6075	174.142	C13 H18	(S)-(+)-Curcumene
5-Methoxydimethyltryptamine	28269.6	1	24028.7	29034.9	31176.8	30941	30798.5	30182.4	1	1	60098.1	59661.6	93413.1	97625.4	107510	112128	295420	286522	258516	259112	173188	187410	138967	131579	1.85	218.149	C13 H18 N2 O	5-Methoxydimethyltryptamine
4-Coumaroyl-2-hydroxyputrescine	2.47426e+06	2403779	1.01627e+06	906097	259683	262601	254432	835139	1.90438e+06	1.92407e+06	914129	881678	76763.2	86402	73184.2	52675.9	141607	145714	159699	158542	241258	173053	234913	235807	1.98125	250.131	C13 H18 N2 O3	4-Coumaroyl-2-hydroxyputrescine
N5-(4-Methoxybenzyl)glutamine	5207711	5084264	5.35276e+06	5454076	11030969	10841760	10847791	10806646	357912	343293	184632	185610	1.21961e+06	1.21308e+06	1.1557e+06	1.13458e+06	1.56982e+06	1.68802e+06	1.58848e+06	1.66831e+06	75758	71897.7	79162.4	81374.9	2.415	266.126	C13 H18 N2 O4	N5-(4-Methoxybenzyl)glutamine
2-(3-Phenylpropyl)tetrahydrofuran	1.40673e+06	1.66624e+06	1.97953e+06	1.96561e+06	1.89253e+06	1.34181e+06	576695	1.24682e+06	1.1016e+06	1.00799e+06	795538	1.54707e+06	85316.6	81246	73170.7	1	148895	131873	159307	152214	143372	138183	159573	142010	1.67	190.134	C13 H18 O	2-(3-Phenylpropyl)tetrahydrofuran
2-Phenylpropyl butyrate	460829	464955	396074	63365.4	798176	791455	791602	795890	245536	239171	274269	266239	32498.4	54825.3	46933.6	36388.6	11191.1	111991	1	1	87179.2	92432.4	72050.5	76580.8	3.08409	206.128	C13 H18 O2	2-Phenylpropyl butyrate
2,2,4,4,-Tetramethyl-6-(1-oxopropyl)-1,3,5-cyclohexanetrione	1	1	35089.4	39237.8	21312.6	19284.8	1	20329.5	40389.7	48821.7	50182.1	45504.4	1	1	1	1	26648.5	10435	28310.9	29363.2	45176.1	41597.9	43384.7	41647.1	9.05941	238.119	C13 H18 O4	2,2,4,4,-Tetramethyl-6-(1-oxopropyl)-1,3,5-cyclohexanetrione
Methyl 3-(2,3-dihydroxy-3-methylbutyl)-4-hydroxybenzoate	48615.6	49454.2	39463.8	40054.1	95405.8	91933.7	88385.2	87738.6	10804.5	10567.1	19087.3	20341.8	27655	22256.3	22295.7	21631.6	10760.6	1	1	11157.3	11724.6	27642.7	1	10082.6	2.79	254.113	C13 H18 O5	Methyl 3-(2,3-dihydroxy-3-methylbutyl)-4-hydroxybenzoate
Isosalicin	12397.9	16720.1	1	1	61542.6	62324.7	1	64629.9	17169	11812.6	16554.5	16656.3	186857	176133	123197	1	1	108122	101578	110896	1	1	1	1	4.144	286.106	C13 H18 O7	Isosalicin
Dioscorine	2.85765e+06	2.81886e+06	1.60634e+06	1902255	2.79619e+06	2999252	2.78792e+06	3201891	2.44938e+06	2.47251e+06	3.22644e+06	3214418	28273.8	29737.6	43554.4	36633.3	44087.4	44739.6	31043.3	29629.2	58259.9	73996.9	12181.6	13376.3	1.27	221.139	C13 H19 N O2	Dioscorine
2,6-Diisopropyl-3-methylphenol	11345363	11089819	11168438	11056557	14193787	13389288	14879213	13414750	11759031	11452956	13835474	13439077	1.3243e+06	1.61725e+06	1.42316e+06	1.40374e+06	1.63325e+06	1.90757e+06	1.68832e+06	1.6607e+06	740991	637076	412303	422767	1.83	192.149	C13 H20 O	2,6-Diisopropyl-3-methylphenol
13-Oxo-9,11-tridecadienoic acid	1.44301e+06	1231731	1.02409e+06	377395	2.60023e+06	2.64977e+06	2.63434e+06	2.49815e+06	589249	648347	517751	499868	618858	61703.6	556152	389467	1	59107.1	1	61048.3	51980.3	42603.2	56678.2	60879	5.07	224.139	C13 H20 O3	13-Oxo-9,11-tridecadienoic acid
1-Methoxy-1-(2,4,5-trimethoxyphenyl)-2-propanol	147816	142039	141406	144459	227306	223695	241843	229942	171620	165809	149023	155567	1	1	1	1	11832.9	25022.2	13299.6	27412	1	26635.4	30607.5	35042.7	2.78158	256.135	C13 H20 O5	1-Methoxy-1-(2,4,5-trimethoxyphenyl)-2-propanol
Dumetorine	796162	786577	688756	697018	1.80461e+06	1.80298e+06	1.81042e+06	1.7881e+06	854263	1	1.08365e+06	1.04384e+06	580228	603979	552504	544245	203314	190011	203382	335119	72305.6	80056	67648	74813.8	2.28391	223.154	C13 H21 N O2	Dumetorine
Petasinine	253676	256393	991870	999740	160126	1	160129	166213	819139	859107	1	409996	11684.1	49176.3	11844.3	53072.3	55465.1	60475.7	48142.9	51655.1	1	1	1	1	2.22333	239.157	C13 H21 N O3	Petasinine
Geranylacetone	2.2086e+06	2.18435e+06	1.91957e+06	1.91349e+06	2.08032e+06	2.04635e+06	1.99636e+06	2079529	968816	1.00939e+06	1217491	1.1839e+06	1.30147e+06	1.32354e+06	1.22346e+06	1218644	1.02967e+06	1.01944e+06	867111	866633	63559	60909.2	135282	10919.6	2.39	194.165	C13 H22 O	Geranylacetone
Methyl dihydrojasmonate	1	13285.8	34929.1	1	55713.7	53897.6	56480.8	57698.4	13539.2	60287.1	65540.6	68126	32305	60862.2	49746.7	98754.7	38682.7	38631.1	103695	104120	121819	40828.7	69161.8	17899.5	11.4055	226.156	C13 H22 O3	Methyl dihydrojasmonate
Dioscoretine	2.53216e+06	2480518	2.49341e+06	2.42114e+06	1.10616e+06	1.84025e+06	982180	1.38738e+06	1.79221e+06	1.88831e+06	2.2198e+06	2120186	673237	680714	637065	617466	35895.9	40278.4	32680.4	32124	1	1	1	1	2.194	241.166	C13 H23 N O3	Dioscoretine
3-Methylglutarylcarnitine	1.56417e+06	1.53504e+06	792627	804984	1.09111e+06	822394	798730	657638	813933	817474	674874	522852	1	1	1	1	1	1	1	1	1	1	1	1	2.13	289.144	C13 H23 N O6	3-Methylglutarylcarnitine
4-O-alpha-D-Galactopyranosylcalystegine B2	16211.6	27746.9	10288.1	15564.6	28261.5	10502	27603.1	27440.2	10533.6	1	31726.2	29401.8	1	1	1	1	1	1	1	1	16013.8	16848.8	1	1	3.34462	337.136	C13 H23 N O9	4-O-alpha-D-Galactopyranosylcalystegine B2
4-Ethyl-2-octylthiazole	220077	221328	518591	511535	336495	344998	327051	51930.9	678952	695697	387363	146420	113508	115531	88848.4	85952.4	305058	307728	683833	684629	27567	28517.1	29333.4	25905.4	9.93833	225.151	C13 H23 N S	4-Ethyl-2-octylthiazole
Cuscohygrine	11485.2	1	1	87160.8	82059.4	89402.5	74220.5	75013.4	35756.1	45546.8	35387.2	42799.7	92004.5	92556.4	94694.2	95319.6	86940.4	82202.7	89135	90115.9	73763.8	78999.2	70021.1	64629	2.06909	224.186	C13 H24 N2 O	Cuscohygrine
Melanostatin	1.99986e+06	350234	1.84704e+06	1.83875e+06	3.05057e+06	2.99297e+06	3.03022e+06	3.17875e+06	6659245	5953493	3.70022e+06	3.70784e+06	775102	770662	702718	679520	2652384	1.9381e+06	961582	932441	928608	1.03385e+06	1.10939e+06	1.08677e+06	3.68083	284.186	C13 H24 N4 O3	Melanostatin
11-Hydroxy-9-tridecenoic acid	5207711	5084264	5.35276e+06	5454076	11030969	10841760	10847791	10806646	1.10097e+06	1.08491e+06	747743	734373	1.21961e+06	1.21308e+06	1.1557e+06	1.13458e+06	1.56982e+06	1.68802e+06	1.58848e+06	1.66831e+06	75758	71897.7	79162.4	81374.9	2.275	228.17	C13 H24 O3	11-Hydroxy-9-tridecenoic acid
1,11-Undecanedicarboxylic acid	1	149015	126048	127129	156442	170435	207615	209516	407502	425853	436986	443228	57326	58697.8	50398.1	53132.4	174203	155328	99539.7	102942	291330	300421	245884	249648	10.1183	244.167	C13 H24 O4	1,11-Undecanedicarboxylic acid
S-(2-Methylbutanoyl)-dihydrolipoamide	70612.8	74941.6	73125.2	70652.6	47005.4	48912.1	54804	48400.4	198417	185681	85847.3	83859.6	1	1	1	1	16874.6	37215.1	23590.5	18071.5	1	1	1	1	1.8	291.132	C13 H25 N O2 S2	S-(2-Methylbutanoyl)-dihydrolipoamide
N-Undecanoylglycine	349148	333325	282727	283298	719808	720278	683480	664509	78055.3	74271.4	82814.8	84083.4	168939	173160	155460	163341	256429	240424	228301	222216	1	1	11615	11498.8	1.9	243.189	C13 H25 N O3	N-Undecanoylglycine
5-methylthiopentyldesulfoglucosinolate	40954.1	36056.3	60274.9	58615.4	44712.5	83130.4	83098.3	46405.1	76516.7	73721.8	96764	66969.8	69636.7	63779.2	65184.2	65149.4	183280	184034	176202	172982	189292	142538	148200	185629	4.15167	355.11	C13 H25 N O6 S2	5-methylthiopentyldesulfoglucosinolate
(S)-3-Methylthiohexyl hexanoate	804243	785082	761786	776551	1.29547e+06	1.29499e+06	1.40449e+06	1.379e+06	842319	865554	1.0163e+06	995271	160013	159952	168384	170456	159594	351930	209650	156526	84988.9	90543.7	70021.1	64629	1.39	246.17	C13 H26 O2 S	(S)-3-Methylthiohexyl hexanoate
3-[[5-Methyl-2-(1-methylethyl)cyclohexyl]oxy]-1,2-propanediol	884873	816132	853354	818357	1	1	1.3978e+06	18797.9	806563	1	980909	1	364271	366401	1	1	11627	10882.7	1	1	49792.5	11544.5	17917.2	23851.6	1.52	230.196	C13 H26 O3	3-[[5-Methyl-2-(1-methylethyl)cyclohexyl]oxy]-1,2-propanediol
(x)-2-Heptanol glucoside	1.80692e+06	1.66197e+06	1.86654e+06	2.02206e+06	4.06199e+06	4.88527e+06	4045451	4.36408e+06	150442	31873.2	30059.7	117997	1	1	1	1	1	1	1	1	1	1	1	1	4.92	278.172	C13 H26 O6	(x)-2-Heptanol glucoside
3,3,4-Trimethyldecane	33384.7	30740.1	29513.9	30368.1	31151	21741.1	25295.5	33344	65330.1	69991.6	55205.8	73814.1	55561.8	55058.7	64413.9	61456.3	87085.5	86358.6	86728.2	98435.3	123201	157367	136795	137783	1.13	184.217	C13 H28	3,3,4-Trimethyldecane
alpha-Butyl-omega-hydroxypoly(oxyethylene) poly(oxypropylene)	4700258	4797279	4.66463e+06	4643052	4283482	4397034	4783833	4584664	4.61473e+06	4.71466e+06	4670344	4.6236e+06	2.18913e+06	2873764	2949328	2.98071e+06	4.0298e+06	3.81246e+06	3.64577e+06	3.53228e+06	3130097	2.91105e+06	2.97964e+06	3.09549e+06	10.43	248.198	C13 H28 O4	alpha-Butyl-omega-hydroxypoly(oxyethylene) poly(oxypropylene)
N5-Hexanoylspermidine	10843.5	1	1	1	16310.3	16405	1	10685	17298.1	16056	16604.7	10741	1	1	1	1	1	1	1	1	1	1	1	1	11.3175	243.23	C13 H29 N3 O	N5-Hexanoylspermidine
Gentisein	130267	124631	130245	130783	1	112319	116783	111054	116305	124106	117206	110019	1	61809.9	1	1	1	1	1	49850.2	1	1	50077	1	5.08	244.045	C13 H8 O5	Gentisein
Lansine	300756	275451	305102	318694	308353	312681	273350	300029	248960	270525	262281	307592	588036	581406	585251	553788	564980	539714	565357	573315	581451	656717	613926	620892	0.98	227.053	C13 H9 N O3	Lansine
3-2-carboxyphenylcatechol	142966	174947	217397	215732	210401	227455	230638	232417	167700	155891	253464	204775	304116	325604	314339	319195	172099	253747	257742	324446	340037	303009	275474	309231	0.97	229.051	C13 H9 O4	3-2-carboxyphenylcatechol
Gentisin	15669.9	10201.8	27903.9	31902.5	33446.1	27693	35649.4	36536.7	25123.8	19918.7	50932.1	50500.2	210905	195958	175250	167157	151093	146794	121787	111283	263130	269578	261221	254065	5.22	258.05	C14 H10 O5	Gentisin
Theasaponin E3	125396	157138	109205	104873	138824	123699	139124	124273	185819	197436	162358	171781	128900	128842	125631	122393	74439.5	95423.1	83437.4	94444.1	139929	135503	123621	126786	5.795	285.081	C14 H11 N3 O4	Theasaponin E3
Methyl 3-carbazolecarboxylate	1	1	1	1	25565	18947.9	24480.7	25518.2	44348	45192.6	55121.6	52780.8	19434.3	25740.6	18392.3	17250.8	49696.7	47714.5	40328.5	40183.8	79351.9	79296	79922.8	77477.9	5.386	225.076	C14 H11 N O2	Methyl 3-carbazolecarboxylate
trans-resveratrol	130267	124631	130245	130783	109825	112319	116783	111054	116305	124106	117206	110019	60049	61809.9	55574.9	58528.1	62606.6	54569	57474.8	55434.2	55744.4	50946.2	50077	55845.6	4.41	228.071	C14 H12 O3	trans-resveratrol
Cordeauxione	21616.4	21074.2	13176.1	13036.9	214490	228859	236166	192459	291330	243899	238438	220375	95929.2	95406.6	68104.6	65807.8	86009.6	84009.1	92359	98048.4	196777	161907	163843	157528	1.24	292.055	C14 H12 O7	Cordeauxione
Dibenzyl ether	152298	141298	83625.6	79418.8	431657	413820	408787	399502	25314.2	19523.1	127643	130595	1	28613.1	17596.8	11683.9	11458.4	18020.4	17093.2	1	76355.5	107322	89515.2	36911.9	1.81636	198.105	C14 H14 O	Dibenzyl ether
(+)-(1R,2R)-1,2-Diphenylethane-1,2-diol	170893	156559	138565	140831	261628	263060	265675	255327	135615	139879	10696.9	27267.5	18182.3	11726.4	12450.4	11649.9	16137.2	24671.6	17780.2	18581.7	1	1	1	1	1.691	214.1	C14 H14 O2	(+)-(1R,2R)-1,2-Diphenylethane-1,2-diol
Dihydroresveratrol	235264	230745	121258	111688	353082	324362	336564	346140	28175	1	23368.6	1	30251.3	29326.2	25555.2	30476.7	42112.5	49992.6	40553.7	35386.4	95092.3	73193.7	21754.1	17045	1.33	230.089	C14 H14 O3	Dihydroresveratrol
Marmesin	35278.5	27669.2	13019.5	24518.4	16580.6	11447.9	1	11838.6	30084.2	1	15982.5	11866.9	1	1	1	1	1	1	1	1	1	1	1	1	1.02	246.09	C14 H14 O4	Marmesin
1,4-Dimethyl-7-ethylazulene	110294	106800	81450.8	75065.4	123258	178352	117234	123032	49141.6	48677.7	1	1	26347.5	1	24598	27195.6	89420.8	1	1	79656.6	1	1	1	1	2.96	184.123	C14 H16	1,4-Dimethyl-7-ethylazulene
(2S,4S)-Monatin	12114.6	23083.9	20910.8	1	63168.6	71775.4	63947.3	70207.5	45890.5	44862	70790.4	76412.1	1	1	1	1	10549.2	1	1	1	190923	173708	114672	109485	4.07	292.105	C14 H16 N2 O5	(2S,4S)-Monatin
Indicaxanthin	1	1	17203.1	18963.9	30134.6	35539.7	35595.1	29909	1	1	136051	1	266757	265368	229574	238705	1	309294	296800	301657	388854	377455	372397	1	9.79706	308.091	C14 H16 N2 O6	Indicaxanthin
3-[4-Hydroxy-3-(3-methyl-2-butenyl)phenyl]-2-propenal	942038	934617	715121	714679	1.18857e+06	1202739	1.213e+06	11103.8	1.19675e+06	308210	295349	274792	77552.7	90242.6	84282.1	79087.9	243159	10948.9	205037	200441	128207	136151	83131.1	74953.6	1.53625	216.112	C14 H16 O2	3-[4-Hydroxy-3-(3-methyl-2-butenyl)phenyl]-2-propenal
Marindinin	52790.7	45481.6	16453.8	10665.1	111056	115635	1	123057	131417	138182	113706	114452	66528.3	64881.1	68159.7	69252.8	71220.9	68644.5	63147.7	66115.7	49159.7	1	13294.7	1	2.39714	232.105	C14 H16 O3	Marindinin
1'-Acetoxyeugenol acetate	1	1	65337	16640	32163.8	106834	113300	119824	1	44887.4	48804.1	62672	12070.7	12456	11469.6	10800.4	23461.4	24392.1	20394.8	19965.4	13994.6	12821.4	17575.6	17774	7.94714	264.099	C14 H16 O5	1'-Acetoxyeugenol acetate
Gravolenic acid	1	1	1	1	72278.4	76099.6	1	68106.9	1	1	1	1	1	1	1	1	31568.7	49871.7	30989.9	33343.4	1	1	21917.5	1	2.815	280.091	C14 H16 O6	Gravolenic acid
Alanyltryptophan	1.24101e+06	1.24004e+06	860556	868426	2643430	2.63126e+06	2.58416e+06	2.62385e+06	456585	1	364758	1	588902	596478	544928	553098	402842	603276	551263	600506	33417.6	33068.3	1	1	3.4475	275.126	C14 H17 N3 O3	Alanyltryptophan
Niazirin	1.85613e+06	1.90021e+06	1.89333e+06	36891.3	1.61577e+06	1.52171e+06	1.60124e+06	1.61776e+06	1.92271e+06	1.97554e+06	1.95124e+06	1.83494e+06	1	1	1	1	1	1	1	1	1	1	1	1	2.29	279.115	C14 H17 N O5	Niazirin
7-Ethyl-3,6-dihydro-1,4-dimethylazulene	343476	339002	1	373364	926990	925714	894199	921942	73854.1	69632.6	293861	86843.2	24713.9	157442	149225	164454	440265	490546	1	1	1	1	40995.4	79273.8	3.09	186.136	C14 H18	7-Ethyl-3,6-dihydro-1,4-dimethylazulene
L-Phenylalanyl-L-proline	134856592	133823656	24492464	26544382	41386664	41096564	37951832	45434424	128673568	129600256	33079118	32525410	3.17831e+06	8355345	4.19054e+06	7663170	7777245	6.18607e+06	5.67944e+06	81570.7	3379066	3.40566e+06	2.50782e+06	1.49424e+06	3.63917	262.131	C14 H18 N2 O3	L-Phenylalanyl-L-proline
N-gamma-L-Glutamyl-L-phenylalanine	3.01159e+06	3.0215e+06	2.96063e+06	2.96401e+06	1.42081e+06	1.36997e+06	1.36526e+06	1.41201e+06	2.45381e+06	2436013	1.98481e+06	1.90946e+06	316555	321408	295804	292441	458691	436041	393151	395638	106257	110394	19456.3	12198.8	3.11917	294.12	C14 H18 N2 O5	N-gamma-L-Glutamyl-L-phenylalanine
N-gamma-L-Glutamyl-L-tyrosine	366258	352928	435032	455437	4749205	4862620	4834983	4960063	931082	510092	2.32179e+06	1.64997e+06	2.97343e+06	3.09584e+06	3039849	2.74429e+06	4837508	4.50476e+06	4.03937e+06	3.7318e+06	3.5339e+06	3.3538e+06	3.38909e+06	3178959	8.79292	310.113	C14 H18 N2 O6	N-gamma-L-Glutamyl-L-tyrosine
Feniculin	458336	458090	434491	436520	494381	508273	499618	405837	505828	509556	486440	471136	3.05195e+06	3.11832e+06	2.85039e+06	2.77883e+06	2.1623e+06	2.233e+06	1870447	1.84096e+06	355711	378049	1	278297	2.65913	202.133	C14 H18 O	Feniculin
(10S,11S)-Pterosin C	127357	129425	119751	126682	137978	145896	148888	154385	133175	131048	145664	160685	136946	144527	125272	129645	186481	1	158500	174468	162629	156531	153929	148562	14.63	234.125	C14 H18 O3	(10S,11S)-Pterosin C
Helinorbisabone	75361.8	91096.3	47969	49267.9	10882.7	27293.6	21542.2	21686.7	131460	127161	61308.3	61370.7	1	1	1	1	100606	64930.9	48816.7	44935.1	35580.9	27507.7	25936.5	21404.3	4.708	250.118	C14 H18 O4	Helinorbisabone
Chakanoside I	17317.1	28222.6	1	15792.7	1	1	22381.4	27725.7	22882	21822.4	22928.9	17787.1	1	1	1	1	1	1	1	1	1	1	1	1	9.44	298.102	C14 H18 O7	Chakanoside I
Thalictroidine	271800	250229	235275	239366	502979	507483	492573	476411	84004.1	79733	10642.5	84639.9	167447	168226	159893	163709	181492	178544	160376	164676	11387.9	1	1	1	1.71143	233.144	C14 H19 N O2	Thalictroidine
Phenethylamine glucuronide	3039911	2.9817e+06	3.1384e+06	3.20076e+06	3.14119e+06	3.11334e+06	3.04985e+06	3.08755e+06	4.11666e+06	3.85872e+06	3.96301e+06	3886925	1	1	1	1	37681.1	46691.8	33674.3	35048.8	11888.3	1	16653.5	11317.1	3.19579	297.12	C14 H19 N O6	Phenethylamine glucuronide
Tyramine glucuronide	70612.8	68948.8	73125.2	70652.6	134534	134564	118359	108281	226772	236014	303805	303077	1	1	1	1	16874.6	37215.1	23590.5	18071.5	1	1	1	1	2.865	313.116	C14 H19 N O7	Tyramine glucuronide
Feruloyl-2-hydroxyputrescine	2464752	2401768	1.98715e+06	2.0029e+06	4897013	4.83332e+06	4.72824e+06	4.61893e+06	2.00079e+06	2.00581e+06	1.37592e+06	581615	1.19191e+06	1.24598e+06	1.13652e+06	1143535	1.74004e+06	1.67039e+06	1.54299e+06	1.49946e+06	64843.4	61764.8	206843	208946	2.10417	280.141	C14 H20 N2 O4	Feruloyl-2-hydroxyputrescine
4-Hydroxycinnamoylagmatine	1	1	1	1	679736	269193	540390	551099	1	1	1	1	1	1	1	1	1	1	1	1	1	1	1	1	4.93	276.152	C14 H20 N4 O2	4-Hydroxycinnamoylagmatine
2-Methyl-1-phenyl-2-propanyl butyrate	1.64344e+06	1.61078e+06	1.73308e+06	1718869	2.67272e+06	2670142	2698593	2.71338e+06	1.04053e+06	1.07806e+06	1.10571e+06	1.08572e+06	495944	515971	227667	444986	616063	599545	415527	406214	290539	322614	328349	324487	3.82958	220.146	C14 H20 O2	2-Methyl-1-phenyl-2-propanyl butyrate
2,2,4,4-Tetramethyl-6-(1-oxobutyl)-1,3,5-cyclohexanetrione	191185	183007	112003	123937	102182	100489	97363.6	99281.4	217940	220585	93083.2	89538.3	42329.3	41801.8	1	36599.8	28859.2	29795.1	30171.8	28852.7	38339.1	39882.5	1	1	6.62714	252.133	C14 H20 O4	2,2,4,4-Tetramethyl-6-(1-oxobutyl)-1,3,5-cyclohexanetrione
Kamahine A	56161.9	43059.7	50268.8	52283.8	127376	138292	133796	133086	196604	215844	112849	115221	30205.8	30427.6	30133.1	26228.9	79824.8	33041.9	43516.7	33682	1	1	1	1	4.148	268.131	C14 H20 O5	Kamahine A
Hydroxytyrosol 1-O-glucoside	52388.2	54148.3	40525	38387.6	18330.7	22019	16343	24111.6	1	1	124076	115259	117826	117652	126915	115256	1	122747	124995	122424	117060	114972	1	123082	11.898	316.106	C14 H20 O8	Hydroxytyrosol 1-O-glucoside
Atenolol	658528	113683	1.59211e+06	1.62088e+06	2.10139e+06	2.04597e+06	2.12295e+06	2322971	976384	1.01228e+06	50283.4	54959.8	5847160	55840.9	6028715	77223	111217	101647	4736915	4808918	52697.2	87668.6	5.69219e+06	91224.4	7.365	266.17	C14 H22 N2 O3	Atenolol
N-Acetylhistamine	697856	677547	768321	767417	1.86937e+06	1.87225e+06	1.82773e+06	1.79522e+06	407320	415458	555533	526473	67782.9	63821.6	69025.1	63592	248584	285815	231187	238058	1	1	1	1	2.57	306.18	C14 H22 N6 O2	N-Acetylhistamine
Hesperaline	792758	785082	756480	776551	950083	1380751	1404079	790377	806563	820007	980909	952471	68008.1	67395.3	73690.3	337534	322558	309811	70398.8	66410.3	11225.1	42163.9	1	1	1.52	268.152	C14 H22 N O4	Hesperaline
2,6-Dimethyl-3-[(2-methyl-3-furanyl)thio]-4-heptanone	474816	479830	1	428985	527004	534065	530926	542962	435185	448810	483481	499080	11330.7	10937.1	1	1	70526.9	70139.1	78256.1	68908.6	1	1	1	1	4.25765	254.131	C14 H22 O2 S	2,6-Dimethyl-3-[(2-methyl-3-furanyl)thio]-4-heptanone
Geranyl acetoacetate	3.63919e+06	3.59262e+06	3162586	1.05397e+06	2484569	1.17257e+06	1.13848e+06	1.09369e+06	1.97792e+06	1.97013e+06	1.70723e+06	1.69515e+06	1.17718e+06	416190	690596	1067808	487352	1	401551	1	217947	223436	248589	259182	4.15	238.155	C14 H22 O3	Geranyl acetoacetate
Garcinia lactone dibutyl ester	519735	507939	422505	442974	674166	600639	628555	584814	550659	547151	552196	565966	49863.9	44255.8	48685.2	43638.3	49909.2	51774.2	50943.9	50188.7	56311.1	50240.5	51272.6	49506.8	9.465	302.137	C14 H22 O7	Garcinia lactone dibutyl ester
S-Adenosylmethioninamine	36271.3	33759.4	62478	69345.9	270391	265743	256686	275576	129682	135285	212483	211554	1	1	1	1	1	1	1	1	1	1	1	1	2.05	355.155	C14 H23 N6 O3 S	S-Adenosylmethioninamine
S-adenosyl-L-methioninamine	78265.7	79346.8	46583.1	45198.3	11304.8	17073.8	1	11265.2	79803	89004.4	1	1	1	1	1	1	10287.4	1	1	1	25527.5	25510.3	17107.7	1	3.91154	356.16	C14 H24 N6 O3 S	S-adenosyl-L-methioninamine
Linalyl isobutyrate	1.43646e+06	1.39182e+06	1.01416e+06	965441	3322611	3.08421e+06	3.31941e+06	3.33077e+06	1	129766200	32946778	206992576	475568	861479	734169	442372	8.11719e+06	512978	562754	621461	3.88912e+06	486274	2.53273e+06	2.52696e+06	2.86304	224.178	C14 H24 O2	Linalyl isobutyrate
Valproic acid glucuronide	45957.6	85251.1	54518.7	55323	178570	21701	36909.9	165331	1	52235.3	199472	54156.1	1	1	1	1	1	1	1	1	1	1	1	1	3.38	320.156	C14 H24 O8	Valproic acid glucuronide
Alitame	61732.4	71649	70553.4	82487.5	22957.9	20101	10921.2	10423.1	63233.7	53698.1	70577.3	61166.3	1	1	1	1	1	1	1	1	1	1	1	1	2.61	331.164	C14 H25 N3 O4 S	Alitame
(2E,4E)-Decadienoic isobutylamide	2.10915e+06	2.08312e+06	1.16057e+06	1.69352e+06	505794	493583	510160	498497	339883	249992	424684	294958	1.89732e+06	1.92161e+06	1.77359e+06	1.78417e+06	34051	2.18852e+06	1.92257e+06	38182.8	152167	10660.1	13283.9	13099.2	2.34333	223.199	C14 H25 N O	(2E,4E)-Decadienoic isobutylamide
Casuarine 6-alpha-D-glucoside	205016	186640	119492	104485	712542	712268	706271	735434	572820	576617	114762	260716	10692.2	18011	97621.4	10284.7	366840	401119	347624	354439	1	10469.5	17783	16795.7	4.65217	367.152	C14 H25 N O10	Casuarine 6-alpha-D-glucoside
beta-1,4-Mannose-N-acetylglucosamine	1	1	1	1	1	26538.2	11140.7	16132.2	1	1	1	1	1	1	1	1	1	1	1	1	1	1	1	1	4.65	383.15	C14 H25 N O11	beta-1,4-Mannose-N-acetylglucosamine
Pimelylcarnitine	236272	164927	138091	129840	781205	704793	654902	749790	264614	255629	23062.6	11900.6	1	1	1	1	1	1	1	1	17702.3	13032.9	1	1	1.87	303.174	C14 H25 N O6	Pimelylcarnitine
Lipoyllysine	57803.1	60965.2	48555.3	224023	38231.1	36028.9	31563.1	36802.7	40658.9	48508.9	29855.7	35047	43012.7	1	35746.5	35539.1	69066.5	79233.4	64010.2	61488.2	1	11844.6	1	11172.8	4.98381	334.137	C14 H26 N2 O3 S2	Lipoyllysine
Isopropyl apiosylglucoside	305575	316632	479993	477436	2.01669e+06	1.93096e+06	1.92977e+06	2.02562e+06	859753	885072	1.50228e+06	1.51825e+06	57782.5	54742.5	51468.8	61728.5	27277.6	10564.9	100148	100433	119225	124055	113729	108143	3.075	354.152	C14 H26 O10	Isopropyl apiosylglucoside
(R)-14-Methyloxacyclotetradecan-2-one	13601952	13416874	9474567	9471980	18000798	1	1	17870180	2.00286e+06	2.02254e+06	1	1	4.67897e+06	4710338	4.49928e+06	4457564	4787739	5100556	5.04887e+06	5.28461e+06	180749	193431	1.45235e+06	1.45301e+06	3.46	226.191	C14 H26 O2	(R)-14-Methyloxacyclotetradecan-2-one
6-Ketomyristic acid	2464752	2401768	1.98715e+06	2.0029e+06	4.88701e+06	4823166	4.72824e+06	4.61893e+06	1.99556e+06	2.00581e+06	1.32836e+06	1.31605e+06	1.19191e+06	1.24598e+06	1.13652e+06	1143535	1.74004e+06	1.67039e+06	1.54299e+06	1.49946e+06	64843.4	61764.8	206843	208946	2.145	242.185	C14 H26 O3	6-Ketomyristic acid
Diethyl decanedioate	65048.1	28090.5	27750.4	28077.7	112134	115109	110770	116625	1	27337.5	26034.6	19340.4	25082.6	18991.2	19537.2	25669.3	26076	25946.2	14163.3	21174.1	17713.8	13221.9	11869.8	18179.5	13.9648	258.182	C14 H26 O4	Diethyl decanedioate
1-Octen-3-yl glucoside	5150490	5132865	3.99824e+06	3.99804e+06	1.41121e+06	1.41582e+06	1.40559e+06	1.41649e+06	5.16572e+06	5.32154e+06	2945431	2940182	35077.9	35451.6	192987	27775.2	875149	983319	778323	795535	1	1	102949	104136	3.30682	290.177	C14 H26 O6	1-Octen-3-yl glucoside
1-(beta-D-Glucopyranosyloxy)-3-octanone	3274289	3.26003e+06	2.14416e+06	2.55892e+06	4952693	4780906	284995	481988	6620103	6453339	4.21687e+06	4207573	691051	685176	1.27212e+06	628850	2.89049e+06	2834536	2742587	3.09332e+06	897340	1.03385e+06	1.12914e+06	991208	3.77375	306.165	C14 H26 O7	1-(beta-D-Glucopyranosyloxy)-3-octanone
Butyl (S)-3-hydroxybutyrate glucoside	1.73943e+06	1467206	1.43378e+06	1.38657e+06	1.84083e+06	1.7983e+06	1.90281e+06	1.92501e+06	2.55588e+06	2.47934e+06	2.43863e+06	2.94551e+06	56439.6	61935.7	33689.2	22142.5	72282.2	1	1	1	138957	120301	186548	178205	3.33	322.163	C14 H26 O8	Butyl (S)-3-hydroxybutyrate glucoside
Potassium myristate	635179	113683	1.59211e+06	1.61472e+06	2.10139e+06	2.04597e+06	2.12295e+06	2322971	970577	1.01228e+06	50283.4	54959.8	5847160	57362.9	6028715	74534.5	111217	4.41744e+06	4736915	4808918	52697.2	87668.6	5.69219e+06	91224.4	6.78875	266.17	C14 H27 K O2	Potassium myristate
Tetradecanoic acid Li salt	154207	148441	70927.4	81462.4	67237.3	69506.2	106864	101370	176199	167841	1	1	1	1	1	1	1	1	1	1	1	1	1	1	10.42	233.22	C14 H27 Li O2	Tetradecanoic acid Li salt
N-Lauroylglycine	245509	318688	248659	270086	577064	696842	565452	618790	242987	249195	128083	127552	177730	181788	113717	111265	375932	411658	383994	374266	17290.3	11497.7	28326.1	16045.6	3.36	257.204	C14 H27 N O3	N-Lauroylglycine
Heptanoylcarnitine	34607.2	30893.3	86218.9	70059.8	99072.9	97726.2	100177	104030	36637.3	39867.1	1	1	73373.1	72063.4	87682.8	88521.9	62367.7	61133.7	74795.3	72590.6	1	1	1	1	2.47333	273.201	C14 H27 N O4	Heptanoylcarnitine
6-methylthiohexyldesulfoglucosinolate	1	1	1	1	81192.1	75266.5	75251.8	72399.3	1	1	1	1	1	1	1	1	1	460392	386819	393723	1	1	1	1	2.26	369.134	C14 H27 N O6 S2	6-methylthiohexyldesulfoglucosinolate
N(6)-(Octanoyl)lysine	10804.7	5586.61	1	1	1786006	1481631	1.88578e+06	1.8598e+06	446192	452388	769244	754461	1	1	1	1	273470	233147	178571	179174	10343.1	1	56097.8	22350.9	7.39	272.209	C14 H28 N2 O3	N(6)-(Octanoyl)lysine
Tetradecanoic acid	55994.1	52786.3	49781.9	54128.3	47366.6	49417.8	46169.2	41477.6	47912.6	49946.6	47054.2	49101.5	50148.8	48522.4	50153.4	55968.7	62902.9	51958.8	50141.2	52360.3	48746.8	41938.9	44304.4	45491	15.38	228.208	C14 H28 O2	Tetradecanoic acid
(R)-1-O-b-D-glucopyranosyl-1,3-octanediol	517249	531039	11803.1	13608.2	583461	573680	364244	401899	429437	449641	484330	532462	104392	93328.7	96955.7	95465.9	133404	128846	105683	115740	48334.4	45320.8	41184.5	38726.7	2.7625	308.176	C14 H28 O7	(R)-1-O-b-D-glucopyranosyl-1,3-octanediol
Dodecanal dimethyl acetal	20470.7	21215.4	33853.6	37380	32374	31765.9	39727	37301.9	29778.7	29250.2	46294.8	47714.8	16965	16258.9	1	16405.6	15476.2	1	26164.8	17988.1	46873.9	38675.3	40693.3	39665.3	11.2464	230.226	C14 H30 O2	Dodecanal dimethyl acetal
8,8-Diethoxy-2,6-dimethyl-2-octanol	25575.2	32529.3	28319.7	30817.8	194416	34509.6	30732.1	27280.7	12167.8	11956.5	220635	37085.9	144980	10865.2	173984	169566	17368.6	34793.7	188640	195391	186640	26925.4	18423	22262.4	15.14	246.219	C14 H30 O3	8,8-Diethoxy-2,6-dimethyl-2-octanol
2'-Hydroxydaidzein	278457	295666	281018	280057	262106	248671	266223	255971	284454	298549	280228	268009	145706	149748	146252	146397	108329	16340.9	23125.9	15464	34478.5	29270.1	19519.4	24593.6	6.89166	270.045	C15 H10 O5	2'-Hydroxydaidzein
Apigenidin	65227.3	67230.2	56741.2	57252.9	62744.8	54664.8	62215.1	54601.9	458909	488419	1	1	1	1	1	1	1	1	1	1	1	1	1	1	3.438	255.073	C15 H11 O4	Apigenidin
1-Hydroxy-3-methoxy-10-methylacridone	134153	131704	73451.9	78177.8	22060.3	22403.8	23341.8	21338.3	139957	139333	30660.3	30809.4	1	1	1	1	1	1	1	1	1	1	1	1	8.71	255.088	C15 H13 N O3	1-Hydroxy-3-methoxy-10-methylacridone
indole-3-acetyl-glutamate	40775.8	37934.3	34557.2	36607.3	80762.1	90866.9	86676.6	89057.2	29323.2	22932.2	57479.8	58538	21315.9	21794.9	26249.8	22057.3	1	1	1	1	1	1	1	1	1.9875	302.089	C15 H14 N2 O5	indole-3-acetyl-glutamate
1,3-Diphenyl-1-propanone	73670.4	72612.9	44777.9	36935.1	60340	60239.6	69846.4	35300.3	41089.1	49718.5	45489.3	75153.5	146494	138777	116002	110405	23524.5	10522.5	271571	247837	608435	12133.9	634548	11180.6	9.98167	210.104	C15 H14 O	1,3-Diphenyl-1-propanone
Ascochitine	161654	158503	146192	148687	76709.5	73547.8	1	83331.4	136896	142421	1	1	27655	22256.3	22295.7	21631.6	10760.6	1	1	11157.3	11724.6	27642.7	1	10082.6	1.64	276.095	C15 H16 O5	Ascochitine
Skimmin	1	1	17203.1	18963.9	30134.6	35539.7	35595.1	29909	1	1	30277.4	29244.1	1	1	1	1	1	1	1	1	1	1	1	1	7.06	324.085	C15 H16 O8	Skimmin
indole-3-acetyl-valine	214800	193071	146670	210149	1	107258	101481	102899	1	1	1	1	1	1	1	1	10879.3	11238.1	10908.6	21471.2	18733.5	1	14358	14778.2	1.39286	273.128	C15 H17 N2 O3	indole-3-acetyl-valine
2-Oxo-5,11(13)-eudesmadien-12,8-olide	1609668	1.58875e+06	959724	926317	2.74117e+06	2.79354e+06	2.80067e+06	2.65632e+06	871499	861860	730247	550727	1.37696e+06	424360	556152	741428	698900	290828	630843	1	58162	67123.5	128612	127473	1.73435	246.121	C15 H18 O3	2-Oxo-5,11(13)-eudesmadien-12,8-olide
Pterosin H	11346.2	96727.1	10640.5	49267.9	717480	688061	649596	633495	131460	127161	1	61370.7	1	1	1	1	100606	64930.9	48816.7	44935.1	35580.9	27507.7	25936.5	21404.3	5.76842	250.117	C15 H19 Cl O	Pterosin H
2,4,6,8-Decatetraenoic acid dehydropiperidide	1.84708e+06	1913738	2.1318e+06	33167.6	2740698	2.57393e+06	2.61792e+06	2.63155e+06	2.51696e+06	64903.8	3184894	3.26156e+06	278801	1.18938e+06	771313	3.7045e+06	176108	156654	169567	3.13574e+06	1.08591e+06	1091947	257349	502904	1.7875	229.15	C15 H19 N O	2,4,6,8-Decatetraenoic acid dehydropiperidide
2-cis-abscisate	19007174	18826988	3.79696e+06	1	5.5987e+06	5721456	5536364	247711	17995832	18193494	29555046	29486566	8983.17	878281	14405	385767	893143	648388	1.04e+06	666357	11594.2	497780	171390	170172	3.70435	263.134	C15 H19 O4	2-cis-abscisate
8'-hydroxyabscisate	2.66059e+06	2.6965e+06	2.55864e+06	2573395	1.94607e+06	1.9338e+06	1.83904e+06	1.81404e+06	1.90726e+06	3296764	2.2198e+06	2226733	673237	680714	637065	617466	35895.9	40278.4	32680.4	32124	1	1	1	1	2.17	279.121	C15 H19 O5	8'-hydroxyabscisate
Fusarochromanone	1	1	1	1	33161.2	38980.4	1	38709	1	1	1	1	1	1	1	1	1	1	1	1	1	1	1	1	7.62	292.139	C15 H20 N2 O4	Fusarochromanone
Pterosin O	2865197	2.74e+06	2565822	2610716	5.09237e+06	5.03236e+06	5.07025e+06	4.97146e+06	723985	675744	1.13623e+06	1	233316	1.92164e+06	272840	272148	389694	386859	368784	1.77337e+06	112666	128577	93298.2	86979.9	1.60522	232.142	C15 H20 O2	Pterosin O
Hulupinic acid	1.06006e+06	1.1015e+06	1.33211e+06	1.29909e+06	1.89711e+06	1.90769e+06	1	1.95742e+06	2.05869e+06	2.00255e+06	1	280333	300688	209507	366222	359985	40219.8	37405	37328.6	30892	97868.4	102954	85553.9	78612.4	3.60136	264.139	C15 H20 O4	Hulupinic acid
Deoxynivalenol	203976	211330	152775	155953	1	550310	547051	15621.9	52718.4	29356.9	11485.1	10566.9	44111.8	45361.4	45807.4	49577	37654.6	24815.6	5694.84	11388.3	49758.7	1	1	34733.3	2.5281	296.128	C15 H20 O6	Deoxynivalenol
Moringyne	49478.8	43796.1	47982.7	54274.2	60640.4	57975.8	59563.6	53242.8	57333.2	57993.4	88429	89536	76685.9	185914	178833	179537	578558	596536	547040	355564	1	1	1	1	1.912	312.115	C15 H20 O7	Moringyne
Anisatin	1	1	1	1	57822.6	56875.3	36331.4	60770.5	30733.4	31527.3	23745.7	29085	1	1	1	1	1	1	1	1	1	1	1	1	3.325	328.12	C15 H20 O8	Anisatin
(E)-Ribosylzeatin	213047	229229	154548	173300	812338	749403	770222	772100	155415	154801	206352	209067	114762	19682.9	112268	26424.4	254490	265057	195971	203487	34479.6	40790.4	39395.8	33780.4	6.02833	351.157	C15 H21 N5 O5	(E)-Ribosylzeatin
(2E,4E,6Z)-2,4,6-Decatrienoic acid dehydropiperidide	1.66681e+06	1.64424e+06	1408030	1.40451e+06	2.37243e+06	2.36223e+06	2300389	2.34864e+06	16515.8	16445.7	136120	882693	1.717e+06	1.72383e+06	1.01992e+06	1.63285e+06	1.05903e+06	1.11934e+06	977582	1.03252e+06	52093.3	17005	147772	147008	2.30667	231.165	C15 H21 N O	(2E,4E,6Z)-2,4,6-Decatrienoic acid dehydropiperidide
N-(Heptan-4-yl)benzo[d][1,3]dioxole-5-carboxamide	34590.8	37673.2	33501.7	34768.5	130763	125234	122892	127761	40772	42098	48998.4	45729.4	1	1	1	1	1	1	1	1	1	1	1	1	1.61667	263.16	C15 H21 N O3	N-(Heptan-4-yl)benzo[d][1,3]dioxole-5-carboxamide
N-(1-Deoxy-1-fructosyl)phenylalanine	33729832	33111620	26281230	26081658	16872402	16914564	16419538	16998966	34230152	35079396	20039430	20561488	42649.8	41298.1	29881	30067.3	21312.9	1	20853.1	15914.2	16755	15871.7	1	1	2.11	327.131	C15 H21 N O7	N-(1-Deoxy-1-fructosyl)phenylalanine
N-(1-Deoxy-1-fructosyl)tyrosine	709466	684327	525011	529423	282495	279687	277971	282947	789020	803192	387711	373939	274167	279441	230515	216915	77592.7	72812	71004.7	72084	38182.2	36411.1	33516.8	32447.4	1.505	343.125	C15 H21 N O8	N-(1-Deoxy-1-fructosyl)tyrosine
dihydroxyphaseic acid	384619	376032	294086	299142	45238	759605	107036	118479	78055.3	74271.4	10835.4	84083.4	168939	173160	155460	163341	256429	240424	228301	222216	1	1	11615	11498.8	2.08182	281.144	C15 H21 O5	dihydroxyphaseic acid
LF	5559951	5.70465e+06	5334544	5.1673e+06	8896360	8692890	8580227	8804709	412762	268734	424640	423896	3448888	3.49672e+06	3.22009e+06	2.75316e+06	6.23405e+06	6791938	6.40369e+06	6669469	186034	186596	967740	982118	4.58917	278.163	C15 H22 N2 O3	LF
Sinapoylputrescine	2.3191e+06	2188451	1.09069e+06	1926876	5.33128e+06	5.16516e+06	5.18246e+06	5.21409e+06	668836	670381	734861	732095	1.40945e+06	1	1.35863e+06	1	2666167	2.91341e+06	2.67659e+06	2.8464e+06	236322	244871	312355	309996	3.21	294.157	C15 H22 N2 O4	Sinapoylputrescine
N1-trans-Feruloylagmatine	403920	3218165	2.53639e+06	2.57737e+06	4466008	4827264	4877071	4.97567e+06	6.81677e+06	6556913	4.21687e+06	4207573	691051	1.37291e+06	1.05456e+06	628850	3.13104e+06	2.87472e+06	2733002	3.45074e+06	897340	1.03385e+06	1.12914e+06	1.10641e+06	3.8325	306.168	C15 H22 N4 O3	N1-trans-Feruloylagmatine
Feruloylcholine	519735	507939	422505	442974	674166	623226	628555	584814	550659	547151	552196	565966	44111.8	45361.4	45807.4	49577	37654.6	24815.6	5694.84	11388.3	49758.7	45389	26528	34733.3	1.61	280.155	C15 H22 N O4	Feruloylcholine
Dehydrofukinone	254516	93666.5	102467	274271	10699.4	17090.9	12012.9	21280.7	253522	254915	1	273846	361152	368818	369879	374354	355755	359177	368669	366758	727556	702282	637521	631291	1.68652	218.165	C15 H22 O	Dehydrofukinone
Valerenic acid	1.95954e+06	1.94752e+06	11370.6	2.15143e+06	1.9375e+06	1.96922e+06	1.88514e+06	1.97516e+06	1	1	1	1	14476.4	19471.9	11847.9	12321.5	13969400	14491675	15529063	16388537	18626196	21093440	19265552	19381412	5.035	234.158	C15 H22 O2	Valerenic acid
[4]-Gingerol	321332	304914	290422	276343	217937	213069	205014	203474	254871	227884	254424	246019	57326	58697.8	50398.1	53132.4	45083.2	55276.3	44787.4	46726.1	1	1	87316.4	85497.9	2.59727	266.152	C15 H22 O4	[4]-Gingerol
Di-O-methylcrenatin	1	1	1	1	1	1	16201.2	11208.9	1	1	10574.5	11773.2	23117.6	12062.6	23640.5	22266.3	19039.9	17728.3	12624.8	11704.3	1	1	1	1	3.95667	346.126	C15 H22 O9	Di-O-methylcrenatin
S-Adenosylmethionine	83909.5	82832.8	130777	132104	230707	236065	219915	223966	1	1	1	1	1	1	1	1	1	1	1	1	1	1	1	1	2.93	399.145	C15 H23 N6 O5 S	S-Adenosylmethionine
(2-trans-6-trans)-farnesoate	129057	119784	56061.2	112983	99358.9	107258	101481	102899	222662	225975	107390	105830	1	1	1	1	10879.3	11238.1	12606.2	11645.6	1	1	1	1	1.25375	235.176	C15 H23 O2	(2-trans-6-trans)-farnesoate
alpha-Copaene	1	257921	355634	1	1.1602e+06	1.14048e+06	1.10795e+06	1.13498e+06	59482.9	73722.3	131447	129983	1	1	1	1	1	1	1	1	1	1	1	1	3.71	204.185	C15 H24	alpha-Copaene
4,11,13,15-Tetrahydroridentin B	40183.7	42875.5	30180	23953.5	83686.3	73661.5	72699.1	71420.4	45211.8	42534.7	36060.9	35995.5	57450.9	45165.4	69985.3	61495.2	23401.6	11595.7	10171.4	25970.9	62905.8	99511.9	50802.9	43243.4	1.84333	268.175	C15 H24 O4	4,11,13,15-Tetrahydroridentin B
CDP-glucose	32764.3	37216.2	17261.8	23052.8	22858.3	17500.4	24116.5	23675.9	34685.4	28082.3	10517.1	16946.6	423440	435474	406066	415339	1	372044	332669	404136	451737	489666	432930	451069	4.93217	565.08	C15 H25 N3 O16 P2	CDP-glucose
Amabiline	5772415	6775023	3.60695e+06	3588058	1.84895e+06	1.62887e+06	1.85934e+06	1.862e+06	7348150	7.64847e+06	2047305	2.10916e+06	63829.1	92230.9	81604.9	77030.1	268156	273547	224771	220619	1	1	54095.4	1	2.81	283.179	C15 H25 N O4	Amabiline
Lycopsamine	2266947	2.1977e+06	2.26463e+06	2.26565e+06	2.00818e+06	1.95521e+06	6.05107e+06	6142937	1.03031e+06	1038796	2.16544e+06	1	1	1	1	1	1	1	1	1	1	1	1	1	2.83	299.17	C15 H25 N O5	Lycopsamine
2-trans,-6-trans-farnesyl monophosphate	30684.7	27287.9	20163.5	17426.5	173413	181348	179841	179246	24718.7	24500.6	60953	17396	1	1	1	1	35586.2	31141.3	34107.3	32817.7	18260.9	37016.9	21831.9	1	4.42684	300.146	C15 H25 O4 P	2-trans,-6-trans-farnesyl monophosphate
Cynaustine	1.03317e+06	1.10712e+06	1.35981e+06	1.35637e+06	455632	454483	410250	374559	1.69963e+06	1.65173e+06	131223	457230	289943	174863	163442	271861	602898	645620	381868	696223	1	1	59804.9	54162.6	3.15	319.154	C15 H26 Cl N O4	Cynaustine
Serylvalylglycylglutamic acid	480103	1	418077	398114	1.88167e+06	1.81804e+06	1.85707e+06	1.93909e+06	386009	395678	615575	608562	26641.1	28588	25338.4	23921.6	48754.8	49366	48370	48800.1	1	1	1	1	4.84421	390.168	C15 H26 N4 O8	Serylvalylglycylglutamic acid
beta-Triticene	9443317	16709013	13560943	9250852	26016030	25561348	25202440	25442998	2925840	2.93238e+06	3.61862e+06	3.59251e+06	15371440	15437139	14527285	14587343	16617272	17487302	15656371	16031429	1324070	1.34579e+06	2.85641e+06	2.87928e+06	3.44	222.196	C15 H26 O	beta-Triticene
Geranyl 3-methylbutanoate	1	1	227479	214674	667025	542974	415842	860628	164106	159290	177915	180680	55746.8	59401.3	57883.9	63414	57294.7	1	42986.2	1	68150.9	81603.8	11575.3	66477.8	3.19	238.193	C15 H26 O2	Geranyl 3-methylbutanoate
(R)-Pantothenic acid 4'-O-b-D-glucoside	238579	167722	164234	164712	272648	384610	269293	85178.9	42253.1	41174.3	28127.3	26168.9	12532	12093	11756.6	1	92972.5	87302.4	77722	81730.6	74002.8	72052.6	57383.9	47974.6	2.52609	381.162	C15 H27 N O10	(R)-Pantothenic acid 4'-O-b-D-glucoside
N-[(Ethoxycarbonyl)methyl)-p-menthane-3-carboxamide	363379	364796	398067	389619	1.24468e+06	1.23567e+06	1.00426e+06	1.00653e+06	1	1	96061.1	93890.5	94264.4	89463.2	85451.4	89805.4	135794	144701	152818	162025	1	1	34813.3	34659.3	3.06	269.196	C15 H27 N O3	N-[(Ethoxycarbonyl)methyl)-p-menthane-3-carboxamide
2-Octenoylcarnitine	770690	393261	697858	705554	2.11627e+06	1.47003e+06	2.0931e+06	2.11105e+06	383902	293482	699794	674251	247501	26320.4	224575	226761	371290	1	375361	389196	118137	1	58983.6	52064.7	2.74	285.191	C15 H27 N O4	2-Octenoylcarnitine
5,10-Pentadecadien-1-ol	928989	921651	918348	924236	103705	115373	1.02538e+06	101799	996592	999067	119537	118197	574214	558191	610453	603343	548120	549812	595825	629020	720915	779531	694455	697075	2.4325	224.207	C15 H28 O	5,10-Pentadecadien-1-ol
2,3-Butanediol apiosylglucoside	1	1	1	1	38895.5	1	44299.3	40037.4	1	1	1	1	1	1	1	1	1	1	1	1	1	1	1	1	3.34	384.166	C15 H28 O11	2,3-Butanediol apiosylglucoside
Ipomeatetrahydrofuran	2.3191e+06	2.24881e+06	1.22501e+06	1926876	5.33128e+06	5.16516e+06	5.18246e+06	5.21409e+06	668836	670381	853530	715749	1.40945e+06	1.43696e+06	1.35863e+06	1.21148e+06	2666167	2799154	2.67659e+06	2.8464e+06	236322	244871	312355	309996	3.2	256.201	C15 H28 O3	Ipomeatetrahydrofuran
7(14)-Bisabolene-2,3,10,11-tetrol	86481.7	85880	78431.4	77204.8	68097.2	67929.8	1	74069.7	1	1	79089.8	80932.3	1	1	1	1	1	1	1	1	1	1	1	1	13.91	272.198	C15 H28 O4	7(14)-Bisabolene-2,3,10,11-tetrol
6-Hydroxypentadecanedioic acid	107498	97704.2	120418	124671	479097	507817	491783	487490	67303.7	56119.4	236733	69933.9	56283.5	270579	18603.6	258308	200471	185436	119631	431199	55171	52574.6	25312	23190.6	2.48458	288.186	C15 H28 O5	6-Hydroxypentadecanedioic acid
Tridecanoylglycine	1	1	1	1	45240	110421	84433.1	109427	89585.6	89313.4	1	104677	1	1	1	1	70362.6	88182.1	34230	34067.5	1	1	66913.3	58538.7	3.76231	271.218	C15 H29 N O3	Tridecanoylglycine
L-Octanoylcarnitine	80566.8	1	108270	101858	668719	661900	660716	682996	381676	368618	415568	404858	13058.5	32034.2	22166.8	17218.1	68505.1	6702.69	16850.8	58086.7	50900.7	49549.1	10659.7	1	5.56091	287.206	C15 H29 N O4	L-Octanoylcarnitine
3-Oxododecanoic acid glycerides	494890	254540	37728.5	360761	593477	610246	594922	613643	447106	489116	1	25701.3	1	1	1	1	26283.4	24070.7	1	1	41080.2	55659.6	36007.7	35513.3	1.90235	305.201	C15 H29 O6	3-Oxododecanoic acid glycerides
9-Decenoylcholine	86481.7	85880	78431.4	77204.8	68097.2	67929.8	82083.8	74069.7	1	1	79089.8	80932.3	25729.7	20611	18803.3	19067.9	1	1	1	1	1	1	1	1	14.5743	256.224	C15 H30 N O2	9-Decenoylcholine
Pentadecanal	27877.4	27107.6	32395.1	39737.9	47016	46662.3	30319.2	50782.1	59691.2	61514.9	1	1	94196	107219	84833.8	76925.9	50843.6	46763.1	52309.7	48352.6	35466	27838.4	19587.1	19846.8	17.0282	226.23	C15 H30 O	Pentadecanal
10-Hydroxymyristic acid methyl ester	1.31584e+06	1.27198e+06	1299440	1.24785e+06	1.33548e+06	1.35497e+06	1.46896e+06	1.48936e+06	1.46325e+06	1.47772e+06	948721	422003	1	1	1	1	1	1	1	1	1	1	1	1	14.24	258.219	C15 H30 O3	10-Hydroxymyristic acid methyl ester
Glycerol 1-(5-hydroxydodecanoate)	563371	140001	1.01069e+06	156180	907068	750196	869380	859385	375098	375383	619615	587834	25697.3	19359.8	27525.2	27224.3	25260.7	24162.8	17081	18578.2	1	1	1	1	4.052	290.209	C15 H30 O5	Glycerol 1-(5-hydroxydodecanoate)
Decanoylcholine	26512.1	22256.2	34831.8	31072	17969.3	25367.5	20206.1	19300.7	1	1	1	1	18679	1	17327.8	1	1	11425.1	1	1	1	1	1	1	13.42	258.248	C15 H32 N O2	Decanoylcholine
1,2,3-Tris(1-ethoxyethoxy)propane	615750	586966	22959.7	12928.9	1.75063e+06	1.42221e+06	1.73762e+06	1.74975e+06	529747	530671	272992	767744	12194.1	17978.7	27028.4	20437.8	178479	172775	835687	61967.1	20006.7	26705.4	73312.6	79674.5	4.7025	308.216	C15 H32 O6	1,2,3-Tris(1-ethoxyethoxy)propane
1,18-Diamino-5,9,14-triazaoctadecane	11538.5	78479.6	10972	17224.3	283351	231679	256850	253970	1151874	1.08824e+06	1.35032e+06	1.46763e+06	1	1	1	1	107342	92410.9	99368.4	61111.5	409483	436566	354719	406374	18.422	287.312	C15 H37 N5	1,18-Diamino-5,9,14-triazaoctadecane
1-Hydroxypyrene	152298	141298	83625.6	79418.8	431657	413820	408787	399502	25123.8	19918.7	50932.1	50500.2	210905	28613.1	17596.8	11683.9	11458.4	18020.4	17093.2	111283	263130	269578	1	254065	3.05913	220.087	C16 H12 O	1-Hydroxypyrene
Isorhamnetin	19211.5	33033.5	1	1	16694.1	10997.7	17476.1	10589	23984.9	24403.4	1	1	1	1	1	1	1	1	1	1	1	1	1	1	5.03	316.059	C16 H12 O7	Isorhamnetin
Indole	14987.8	15601.3	12081.1	13161.8	16288	30941	30798.5	30182.4	77922	74952.2	60098.1	59661.6	13510.7	15768.4	107510	13678.2	295420	286522	258516	259112	173188	187410	138967	131579	1.66333	234.123	C16 H14 N2	Indole
Isoferreirin	40775.8	37934.3	34557.2	36607.3	19388.7	19738.4	13650.6	14763.9	28422.2	24407.3	15379.1	14109.6	1	1	1	1	1	1	1	1	1	1	1	1	1.06	302.087	C16 H14 O6	Isoferreirin
Cannithrene 2	75361.8	91096.3	47969	49267.9	10882.7	27293.6	21542.2	21686.7	131460	127161	61308.3	11743.5	50242.9	54894.1	42099.9	52675.9	141607	145714	159699	158542	241258	173053	234913	235807	1.37	272.108	C16 H16 O4	Cannithrene 2
1-Benzyl-1,2,3,4-tetrahydroisoquinoline	43651.6	38264	11303.6	18376	32854.3	29914.1	33232	31665.3	44842.3	44784.2	19489.3	18045.6	1	1	1	1	1	1	1	1	1	1	1	1	7.165	223.141	C16 H17 N	1-Benzyl-1,2,3,4-tetrahydroisoquinoline
(1R*,3R*,3'S*)-1,2,3,4-Tetrahydro-1-(2-thio-3-pyrrolidinyl)-beta-carboline-3-carboxylic acid	1	1	1	1	30114.7	23080.8	24605.5	29281.3	34419.9	30457.5	25494.2	30610.5	1	1	1	1	1	1	1	1	1	1	1	1	2.69	315.107	C16 H17 N3 O2 S	(1R*,3R*,3'S*)-1,2,3,4-Tetrahydro-1-(2-thio-3-pyrrolidinyl)-beta-carboline-3-carboxylic acid
2,4-Undecadiene-8,10-diynoic acid 2,3-dehydropiperidide	796162	786577	688756	666104	1.80461e+06	1.80298e+06	1.81042e+06	1.7881e+06	854263	853301	1.08365e+06	1.04384e+06	765230	797247	693678	708510	162600	11842.1	17452.5	23548.9	1	1	1	1	3.207	239.128	C16 H17 N O	2,4-Undecadiene-8,10-diynoic acid 2,3-dehydropiperidide
N-Methylschinifoline	901528	895683	77340.7	781955	428031	1	1	439191	836350	938912	429215	409996	1	17572.9	1	1	1	1	1	1	11387.9	1	1	1	1.45	255.132	C16 H17 N O2	N-Methylschinifoline
(+)-Setoclavine	143840	1	100206	105448	330095	334633	325765	293289	286581	334260	1	201672	11330.7	10937.1	55646.5	56431.1	37185.7	35506.2	19334.8	19857	157284	158582	180084	171402	4.14909	254.135	C16 H18 N2 O	(+)-Setoclavine
2-Phenylaminoadenosine	82347.6	76960.7	78491.6	73963.6	47136.1	47298.4	36368.5	40517.8	46508.8	52329.5	251423	21015.2	1	1	1	1	1	1	1	1	1	1	1	1	2.77	358.132	C16 H18 N6 O4	2-Phenylaminoadenosine
3-(1,1-Dimethyl-2-propenyl)-7,8-dimethoxy-2H-1-benzopyran-2-one	339928	325599	285764	284834	48672.5	50897.5	46412.4	44526	28666.9	26181.6	34364.2	34636.7	66347.8	71707.8	65878.7	66147.9	1	1	1	1	21661.4	23702.8	10699.4	10770.4	1.69	274.118	C16 H18 O4	3-(1,1-Dimethyl-2-propenyl)-7,8-dimethoxy-2H-1-benzopyran-2-one
5,6-Dihydro-11-methoxyyangonin	151335	148908	123972	117655	55642.6	57902.1	61282.5	61030.3	196604	215844	112849	115221	30204.2	36972.5	46397.9	43040	1	1	1	1	1	1	1	1	1.38	290.111	C16 H18 O5	5,6-Dihydro-11-methoxyyangonin
Dehydroisochalciporone	1.70455e+06	1.66521e+06	1.81629e+06	1.80489e+06	5.7605e+06	5.76116e+06	5.68063e+06	1477343	1.39362e+06	1.4074e+06	1.42021e+06	1400693	1	157370	139756	1	74300.9	75663.7	77458.8	78355.8	84506.3	82989.3	1	1	2.139	241.151	C16 H19 N O	Dehydroisochalciporone
(E,E)-Piperlonguminine	370217	1.23228e+06	360545	355450	471959	484648	663881	523983	299815	1	249814	256989	11444.5	22250.1	6432.27	10723.3	58963.7	50737.3	49948.7	51018	1	1	1	1	2.40842	273.137	C16 H19 N O3	(E,E)-Piperlonguminine
4-O-(Indole-3-acetyl)-D-glucopyranose	59663.3	59660.7	34628.8	38682.6	88131.8	81330.7	77902.5	83375.7	70942.6	72056.2	84163.7	1	1	1	1	1	1	1	1	1	1	1	1	1	3.03636	337.126	C16 H19 N O7	4-O-(Indole-3-acetyl)-D-glucopyranose
Imazamethabenz-methyl	2.65215e+06	2.61568e+06	2.02236e+06	1	49635.8	1.35801e+06	1.3025e+06	58317.6	2674741	2713665	49761	52733.6	46690.9	41370.5	39000.2	46216.7	48314.2	49688	49790.2	46480	47478.8	45729.7	46500.1	45733.4	11.3252	288.145	C16 H20 N2 O3	Imazamethabenz-methyl
1-p-Menthen-3-one	288319	274462	299133	290994	862461	892947	878228	862696	268440	275278	455242	474214	186623	185272	93089.5	174386	62669.5	220141	203432	218407	1	1	1	1	2.7935	332.147	C16 H20 N4 O4	1-p-Menthen-3-one
Platydesminium	239181	222105	336426	338591	2.28743e+06	2258125	1811155	1837617	91370.4	119208	33156.7	57250	79580.9	80193.3	77957.9	68234.9	215686	11727.1	198788	203363	24502.3	23595.3	84458.3	83693.9	2.77	274.152	C16 H20 N O3	Platydesminium
10-Hydroxy-3-methoxy-1,3,5,7-cadinatetraen-9-one	1.18796e+06	1.12585e+06	2.23742e+06	3.08149e+06	4.03902e+06	2.76409e+06	2.58312e+06	2.50399e+06	1.95769e+06	1.95676e+06	1.72078e+06	1.67208e+06	783616	800334	710889	730447	750985	722725	628834	527395	148319	85286.6	79251.2	79850.8	2.09	260.137	C16 H20 O3	10-Hydroxy-3-methoxy-1,3,5,7-cadinatetraen-9-one
Acetylpterosin C	905124	890715	674929	657120	368806	389047	385939	390067	976941	984012	524044	499574	71052.7	73709.4	55646.5	56431.1	11541.8	11653.2	1	11399.4	172262	180944	198594	190575	1.96217	276.139	C16 H20 O4	Acetylpterosin C
8-Acetylegelolide	1.39873e+06	1.44431e+06	1.15316e+06	1.16574e+06	713512	746564	743170	798380	1.85082e+06	1.9095e+06	1150226	1.1313e+06	1	1	1	1	1	1	1	1	1	1	1	1	1.38	308.12	C16 H20 O6	8-Acetylegelolide
Norchalciporyl propionate	3.66794e+06	3430930	529375	471830	2.35873e+06	1996832	1.8392e+06	1.92888e+06	249594	4467033	3.90396e+06	3.99883e+06	1.10941e+06	1.4483e+06	526250	501392	541166	480328	443672	465698	177764	150603	227133	165192	1.9925	259.152	C16 H21 N O2	Norchalciporyl propionate
4,5-Dihydropiperlonguminine	15821.3	125313	39959	39571.1	429775	411406	383643	439467	122353	124308	138802	127251	30299.5	29378.7	28557.8	28480.2	354138	254247	213860	18180.2	22748	23963.5	59804.6	11778.2	1.49042	275.154	C16 H21 N O3	4,5-Dihydropiperlonguminine
(S)-Edulinine	16283.9	16267.5	1	1	25770.1	31755	32105.6	33117.8	11726.3	17168.3	10752.8	1	1	1	1	1	64133.1	62356.7	42465.9	37358.4	1	1	1	1	1.47	291.149	C16 H21 N O4	(S)-Edulinine
5-Amino-2,3-dihydro-6-(3-hydroxy-4-methoxy-1-oxobutyl)-2,2-dimethyl-4H-1-benzopyran-4-one	1	1	1	1	69497.3	64445.6	1	70958.6	1	1	1	1	1	1	1	1	1	1	1	1	1	1	1	1	3.57	307.149	C16 H21 N O5	5-Amino-2,3-dihydro-6-(3-hydroxy-4-methoxy-1-oxobutyl)-2,2-dimethyl-4H-1-benzopyran-4-one
alpha-Amylcinnamyl acetate	657948	659920	695264	687311	1740931	1726871	1.72099e+06	1.75745e+06	661124	668207	781146	776183	160013	159952	168384	170456	159594	351930	209650	156526	84988.9	90543.7	29142.4	21242.4	3.14583	246.159	C16 H22 O2	alpha-Amylcinnamyl acetate
Tocopheronic acid	1658109	1575870	1.18897e+06	1.27088e+06	682467	688030	717714	688756	1.76004e+06	1788750	924353	890932	576304	745396	3039849	823622	2.99358e+06	693930	4.03937e+06	3.7318e+06	3.48421e+06	3.3538e+06	3.38909e+06	1.78665e+06	6.11	294.149	C16 H22 O5	Tocopheronic acid
GDP-4-Dehydro-6-deoxy-D-mannose	16520	1	34411.6	28794.8	53525.7	42988.8	29289.3	29852.6	54424.1	46388.8	53170.4	49219.5	423440	435474	406066	415339	1	372044	332669	404136	451737	489666	432930	451069	4.62	587.069	C16 H23 N5 O15 P2	GDP-4-Dehydro-6-deoxy-D-mannose
2-Methylthio-N6-(delta2-isopentenyl)adenosine	58846.8	52479.7	48695.9	46881.1	103380	109152	269293	279262	10965	16896.4	130152	128806	1	1	1	1	1	10479	1	15779.8	1	1	1	1	3.15	381.152	C16 H23 N5 O4 S	2-Methylthio-N6-(delta2-isopentenyl)adenosine
L-2-Aminoadipate adenylate	41372	34467.3	46377	50153.7	40206.8	43459.5	44185.3	46109.5	33233.1	32794.7	42286.1	46422.2	1	1	1	1	1	1	1	1	1	1	1	1	1.21	490.13	C16 H23 N6 O10 P	L-2-Aminoadipate adenylate
Dinorcapsaicin	365500	370622	300167	296729	135747	150111	1	138999	26287.7	26707.4	1	11019.3	64833.2	60374.1	51186.8	52816.5	1	1	1	1	1	1	1	1	4.78571	277.165	C16 H23 N O3	Dinorcapsaicin
Monocrotaline	1	84853.4	108270	101858	684895	1	671228	703900	381676	368618	426372	1	1	1	1	1	1	1	1	1	1	1	1	1	3.8	325.162	C16 H23 N O6	Monocrotaline
Sinapine	334856	319828	299133	290994	862461	892947	878228	862696	321933	354966	455242	474214	186623	185272	93089.5	174386	62669.5	220141	48228.1	218407	1	1	1	1	2.674	310.165	C16 H24 N O5	Sinapine
Caryoptosidic acid	32202.1	1	24222.1	19828.1	19723.2	17730.2	1	20438	18231.6	25133.5	31689	25455.8	11028.7	10900.1	13566.3	11462.2	30249.1	24969.6	27328.1	26841.4	13025.9	28649.9	32348.8	32565.3	2.72182	392.127	C16 H24 O11	Caryoptosidic acid
Prehumulinic acid	1.24868e+06	1.25915e+06	1344918	1.33909e+06	2.72982e+06	2693942	2.69569e+06	2.76049e+06	1.10179e+06	1.11913e+06	1.23903e+06	1.23404e+06	35973.1	131742	98749.4	104798	152173	139850	120440	123451	119631	99282.4	111009	104954	3.23333	280.163	C16 H24 O4	Prehumulinic acid
Ovalicin	1	1	1	1	80448.4	80545.4	75635.9	73305.3	1	1	1	1	1	1	1	1	24655.5	27179.2	26524.1	24389.6	1	1	1	1	3.18	296.163	C16 H24 O5	Ovalicin
Cymorcin monoglucoside	1	1	1	1	1	1	1	17944.5	94259.2	92249.9	110982	114254	1	1	1	1	27479.1	25338	30631.6	30376.6	1	1	1	1	1.96333	328.156	C16 H24 O7	Cymorcin monoglucoside
Dihydrozeatin O-beta-D-Glucoside	2.83156e+06	2.8247e+06	2.04224e+06	1.55564e+06	2.66909e+06	2601708	2586349	2716410	1.9019e+06	1.96829e+06	1	1	524168	545075	537325	524077	144549	138775	120569	10704.4	60879.8	58706	91255.6	89599.2	1.76	383.178	C16 H25 N5 O6	Dihydrozeatin O-beta-D-Glucoside
Neoherculin	34590.8	37673.2	33501.7	34768.5	1	102836	1	100943	10951.9	17570.5	32264.2	30554	1	1	1	1	14067.3	1	12958.1	13324.6	24588.2	18629.1	19973.7	20892.5	2.29588	247.2	C16 H25 N O	Neoherculin
Vanillyl octanamide	100964	97349.1	101520	108721	342813	344984	307118	338351	90934.9	90126.6	149619	143207	41748.7	44322.7	42740.3	43136.9	40262.1	50990.8	22553.5	81697.6	1	1	1	15892	1.96	279.18	C16 H25 N O3	Vanillyl octanamide
4-Ethyl-7,11-dimethyldodeca-trans-2-trans-6-1-o-trien-1-al	58322.2	54600	73693.4	68607.1	2.01216e+06	2.03212e+06	2.04675e+06	2.0937e+06	795845	863961	1.38584e+06	1.22169e+06	10453.3	1	11007.3	10478.5	97338.7	95956.4	10576.7	83839.4	28017.1	5933.78	37527.2	31394.8	4.66	234.196	C16 H26 O	4-Ethyl-7,11-dimethyldodeca-trans-2-trans-6-1-o-trien-1-al
1-(3-Methyl-2-butenoyl)-6-apiosylglucose	28340.2	69357.7	36384.2	52448.3	39734.8	41496.4	152883	152296	24652.8	20353.5	50800.2	44967.2	22816.6	22995.9	12468	11223.3	58325.5	61740.8	49505.4	58295.3	119627	114999	109438	112294	5.16333	394.148	C16 H26 O11	1-(3-Methyl-2-butenoyl)-6-apiosylglucose
Hexadeca-7,10,13-trienoic acid	147795	137413	15748.2	11753.9	67237.3	90125.2	101774	101370	159818	157271	70943.1	72050.6	46690.9	41370.5	39000.2	46216.7	251328	265747	228329	244058	47478.8	45729.7	46500.1	45733.4	10.1458	250.195	C16 H26 O2	Hexadeca-7,10,13-trienoic acid
OPC-6:0	720210	724076	304006	298339	764164	753189	343278	354890	108211	114012	128895	123119	674628	665912	577776	558460	156950	167511	142483	144939	623084	612356	33584.5	30107.4	4.52167	266.196	C16 H26 O3	OPC-6:0
(-)-trans-Carveol glucoside	483661	476066	338436	348666	43558.8	230718	236493	230732	602482	598838	23482	267481	44617.4	47383.2	50967.3	56878.3	17569.2	29300.3	29849.8	35413.5	5456.31	34368.3	30216.6	30193.3	10.7538	314.177	C16 H26 O6	(-)-trans-Carveol glucoside
Portuloside A	1	1	1	1	94436.8	97393.4	92947.5	98234.6	22649	11963.7	1	1	1	1	1	1	38625.6	1	31251.5	31155.1	1	1	1	1	4.98333	330.178	C16 H26 O7	Portuloside A
(1R,3S,4S,6R)-6,9-Dihydroxyfenchone 6-O-b-D-glucoside	1	34705.4	27585.1	1	112470	115438	1	116053	1	1	1	1	11879.6	11555.7	1	1	25018.2	27513.9	28642.4	37505	59491.1	60896.7	39580.9	38714.4	3.79733	346.162	C16 H26 O8	(1R,3S,4S,6R)-6,9-Dihydroxyfenchone 6-O-b-D-glucoside
Phygrine	398695	404137	339524	342878	1	687958	683367	693967	115119	113952	138249	138305	177594	174468	162729	163173	226294	243910	250441	264058	19457.3	17180.8	17290.2	17108.6	4.80304	280.22	C16 H28 N2 O2	Phygrine
Arctiol	1	1	350967	339698	7696732	7.69757e+06	7.67087e+06	7.67092e+06	526982	1	117004	650554	19525.9	20076.9	17895.2	17044.1	1.09018e+06	1.04418e+06	781979	798291	20015.6	19840.1	19145.8	12560.7	11.1929	236.212	C16 H28 O	Arctiol
3-Methyl-3-butenyl apiosyl-(1-6)-glucoside	495750	466472	617929	448242	1.20179e+06	1.33629e+06	1.29711e+06	1310815	269671	156764	1	392189	122025	119819	113598	115573	343952	381413	373258	385977	1	1	30644.1	28894.6	2.5	380.169	C16 H28 O10	3-Methyl-3-butenyl apiosyl-(1-6)-glucoside
Geranyl hexanoate	141732	133373	195017	197442	2509549	2.50587e+06	2.58258e+06	2.57053e+06	990500	993499	2.1653e+06	2.1624e+06	214176	205535	204219	195899	90329.1	85942.8	91354	89072.1	54687.1	67201	58408.1	59131.6	10.1367	252.21	C16 H28 O2	Geranyl hexanoate
hexadecanedioate	1.71483e+06	1.70116e+06	84549.4	80904.8	232609	1.63648e+06	1.81836e+06	217976	179281	178799	2.81387e+06	2.78843e+06	56439.6	61935.7	33689.2	22142.5	18258.8	25072.6	18617.8	19682.4	138957	120301	186548	178205	3.93	284.207	C16 H28 O4	hexadecanedioate
Geranyl glucoside	462824	471202	795589	791626	2515600	2.52552e+06	2416634	2.53439e+06	969559	988538	1.72566e+06	1.77309e+06	46968.9	56152.6	61919.6	61075.2	1	1	1	30829.4	1	1	27351.6	17284.2	2.38895	316.196	C16 H28 O6	Geranyl glucoside
Herculin	1	1	1	1	216504	223829	225300	229268	37356.8	31655.3	83730.8	80578.8	1	1	1	1	1	1	1	1	1	1	1	1	7.36	251.23	C16 H29 N O	Herculin
16-oxo-palmitate	299663	280003	1	181281	1	367632	380507	387699	912749	885281	1	468200	28530.3	1	26169.9	23986	45381.6	293132	1	306776	388385	325346	326193	319398	2.84947	269.215	C16 H29 O3	16-oxo-palmitate
trans-1,2,10-Trihydroxydihydrolinalyl oxide 7-glucoside	13028	20931.6	1	45822.5	38629.7	39554.7	26957.6	43823.8	1	1	31524.6	33503.6	23831.9	29423.3	40878.8	29510.7	25992	1	20665.3	21390.8	56782.1	28383.5	34153.5	25908.3	15.181	382.194	C16 H30 O10	trans-1,2,10-Trihydroxydihydrolinalyl oxide 7-glucoside
(E)-6-Hexadecenoic acid	1	1.67716e+06	2057461	2.01631e+06	1	1.15305e+06	1208805	1.33953e+06	2.17714e+06	2.19017e+06	2433114	2.53624e+06	3375381	3.29506e+06	2.91452e+06	2868614	1	1	272518	1.21549e+06	1.01272e+06	600777	856239	396834	17.611	254.226	C16 H30 O2	(E)-6-Hexadecenoic acid
8-Oxohexadecanoic acid	537256	529501	344593	332883	522337	490005	121075	517421	719212	729204	682887	694880	579468	535541	491595	587355	210686	193913	209363	203058	187867	182605	151315	604582	15.1254	270.221	C16 H30 O3	8-Oxohexadecanoic acid
Hexadecanedioic acid	194003	1	188441	192706	173053	176220	184019	183472	30238.1	23279.6	117428	46569.3	210072	197178	201790	204974	216563	222046	218771	208939	184159	182662	168165	184130	17.1709	286.213	C16 H30 O4	Hexadecanedioic acid
xi-7-Hydroxyhexadecanedioic acid	390257	163852	348464	344563	1	663042	654944	652842	212870	200438	302481	293619	148807	150521	137096	143573	226294	243910	250441	1	19457.3	17180.8	52619.5	50683.2	3.14636	302.202	C16 H30 O5	xi-7-Hydroxyhexadecanedioic acid
cis-p-Menthane-1,7,8-triol 8-glucoside	1	1	491656	515499	429867	353721	1	431256	504608	1	1	1	1	1	1	1	1	1	1	1	1	1	1	1	3.97	350.2	C16 H30 O8	cis-p-Menthane-1,7,8-triol 8-glucoside
(2R,6x)-7-Methyl-3-methylene-1,2,6,7-octanetetrol 2-glucoside	685894	677903	518907	515499	359559	178172	169276	180548	637651	652403	1	358620	1	23248.5	54380.1	1	1	27507.6	18893.2	39671.7	48092.6	23397.9	1	21883.9	5.45053	366.18	C16 H30 O9	(2R,6x)-7-Methyl-3-methylene-1,2,6,7-octanetetrol 2-glucoside
Sodium palmitate	1.35291e+06	2.03556e+06	1861248	2688435	1.89068e+06	1.26678e+06	1340274	2.04262e+06	1.31343e+06	1.2474e+06	1.60057e+06	1.60041e+06	1.78811e+06	2862245	1.54644e+06	2623545	1.60711e+06	1.62574e+06	1.6415e+06	1.48165e+06	1.82272e+06	1.82403e+06	1.59621e+06	1.53868e+06	15.4258	278.224	C16 H31 Na O2	Sodium palmitate
Myristoylglycine	1	36262.6	25736.3	19592.8	70826.9	1	1	60161.6	69000.1	84746.3	48713.5	54181	17847	1	18480.8	17885.7	39863.8	35348.7	45793.4	33882.9	1	1	1	1	4.905	285.228	C16 H31 N O3	Myristoylglycine
8-methylthiooctyldesulfoglucosinolate	1	1	1	1	12385	1	12045.9	11173.1	1	1	1	1	1	1	1	1	1	1	1	1	1	1	1	1	1.62	397.169	C16 H31 N O6 S2	8-methylthiooctyldesulfoglucosinolate
16-Hydroxy hexadecanoic acid	1	34829.3	1	51307.3	104801	107972	89842.3	97454.4	19944	21494.5	40172.6	39225.7	90103.5	1	1	75939.4	20128	25429.6	20411.5	21738.6	1	1	16224.6	64273.2	13.7733	271.224	C16 H31 O3	16-Hydroxy hexadecanoic acid
16-Hydroxy-hexadecanoic acid	3062203	3.02386e+06	3775566	3767231	2.09226e+06	2.11579e+06	951842	2.34164e+06	1.01626e+06	1.00363e+06	1.13675e+06	1.11333e+06	2972788	3.12932e+06	5343551	5.38299e+06	1.47036e+06	2.27013e+06	1.50231e+06	2.23126e+06	1	1	1	1	16.27	272.237	C16 H32 O3	16-Hydroxy-hexadecanoic acid
(S)-10,16-Dihydroxyhexadecanoic acid	43450	165730	223757	225577	29968.3	1	10881.3	16086.4	20612.2	25229.1	25718.5	165827	201718	195664	212577	213244	36051.8	41212.4	22208.2	16763.2	97314.1	99640	146066	139692	12.7713	288.231	C16 H32 O4	(S)-10,16-Dihydroxyhexadecanoic acid
Cetyl alcohol	1	31831.8	36550	32402.7	20555.1	20102.4	1	33470.6	1	1	1	1	46219.9	1	1	40106	40975.6	1	39844.2	1	27798.4	27265.6	1	1	19.83	242.262	C16 H34 O	Cetyl alcohol
Citflavanone	35075.7	1	49184.2	1	19151.6	35418.7	28732.3	20857.5	23875.4	24828.7	1	32578.9	1	1	1	1	1	1	1	1	1	1	1	1	1.29	278.113	C17 H14 N2 O2	Citflavanone
4',5-Dihydroxy-7-methoxy-6-methylflavone	20785.5	26225.2	19145.1	19056.4	67970.2	71326.1	70543.2	72709	166129	157605	444062	415863	1	1	1	1	1	1	1	1	10585.2	1	1	1	4.58	298.091	C17 H14 O5	4',5-Dihydroxy-7-methoxy-6-methylflavone
Jaceosidin	24063.2	22546.6	70179.2	64340.5	144456	126093	134918	141145	33261.7	34748.7	136051	143819	266757	265368	229574	238705	232207	309294	296800	301657	388854	377455	372397	369966	11.29	330.073	C17 H14 O7	Jaceosidin
Lansiumamide A	379765	270845	364861	16788.3	75040.1	85376.2	72265.5	68804.1	84527.8	86107.3	70087.4	66910.3	1	10199.5	1	10177.4	96413.3	86935.3	79426.4	90798.1	1	1	10996.1	16346.9	2.91	249.121	C17 H15 N O	Lansiumamide A
Malvidin	1	1	1	1	30114.7	23080.8	24605.5	29281.3	1	1	1	1	1	1	1	1	1	1	1	10933	24076.8	18232.8	24101.2	6264.26	8.01111	331.076	C17 H15 O7	Malvidin
Dictyoquinazol A	343682	326731	277498	286765	1.16232e+06	1.15162e+06	1.13897e+06	1.13741e+06	1	31576.4	26503.9	1	105354	185914	178833	179537	578558	596536	547040	355564	67560.3	77623.7	43588	42418.3	2.60727	312.113	C17 H16 N2 O4	Dictyoquinazol A
(1Z,4Z)-1,5-bis(4-hydroxyphenyl)-1,4-pentadiene	5091733	4.94611e+06	4.72007e+06	4759838	7.827e+06	7680197	7.6708e+06	7794913	607830	584770	535591	539306	1.95756e+06	1978345	1.87664e+06	1.86044e+06	1.29829e+06	1.36771e+06	1381502	1.42764e+06	6297.24	21794	1	1	2.25	252.11	C17 H16 O2	(1Z,4Z)-1,5-bis(4-hydroxyphenyl)-1,4-pentadiene
Eugenyl benzoate	114344	183007	112003	123937	142552	141908	133702	129502	217940	220585	93083.2	89538.3	42329.3	41801.8	32008	36599.8	28859.2	29795.1	30171.8	28852.7	38339.1	39882.5	35758.9	35797.5	5.50417	268.107	C17 H16 O3	Eugenyl benzoate
(all-E)-1,7,9-Heptadecatriene-11,13,15-triyne	468133	478350	350646	333739	327690	328144	338980	334300	400163	417202	241768	249615	1	1	1	1	1	1	1	1	1	1	1	1	6.22	222.138	C17 H18	(all-E)-1,7,9-Heptadecatriene-11,13,15-triyne
3-Feruloyl-1,5-quinolactone	1	1	1	1	57822.6	56875.3	64355.2	60770.5	30733.4	31527.3	23745.7	29085	1	1	1	1	1	1	1	1	1	1	1	1	3.33	350.102	C17 H18 O8	3-Feruloyl-1,5-quinolactone
(S)-Verimol F	1.34281e+06	3.0215e+06	2.96063e+06	1.14772e+06	630461	1.36997e+06	652850	629267	2459114	2436013	1.98481e+06	1.90946e+06	316555	321408	295804	292441	458691	436041	393151	395638	98504.9	110394	19456.3	12198.8	2.79125	272.138	C17 H20 O3	(S)-Verimol F
4'-Methoxymucidin	281489	433154	452049	464478	1602781	227175	1.5179e+06	132898	225155	286302	254424	246019	41009.2	45626.4	51048.2	28783.4	25411.1	19798.1	24362.3	24357.9	27253.1	37091.7	87316.4	85497.9	2.14875	288.134	C17 H20 O4	4'-Methoxymucidin
5-Feruloylquinic acid	1	1	1	1	1	1	16201.2	11208.9	1	1	10574.5	11773.2	1	1	1	1	19039.9	17728.3	12624.8	11704.3	1	1	1	1	5.22	368.108	C17 H20 O9	5-Feruloylquinic acid
1-(1,2,3,4,5-Pentahydroxypent-1-yl)-1,2,3,4-tetrahydro-beta-carboline-3-carboxylate	25284.6	20399.7	1	11089.7	11202.5	11910.5	1	10948.9	1	11577.8	26704.9	12379.7	11515.7	1	11451.7	1	16975.6	1	1	1	10854.3	1	1	1	13.24	365.13	C17 H21 N2 O7	1-(1,2,3,4,5-Pentahydroxypent-1-yl)-1,2,3,4-tetrahydro-beta-carboline-3-carboxylate
Thesinine	384639	385532	311627	308349	197949	376878	371510	376753	357781	354289	217127	218239	52687.4	48814.1	42884.1	47976.8	57853.3	28708.4	47219.1	24416.6	1	1	1	1	2.2255	287.15	C17 H21 N O3	Thesinine
Tetrahydropentoxyline	3580651	3520029	2.39218e+06	2.38658e+06	1.29714e+06	1.26629e+06	1.27384e+06	1.29895e+06	3514001	3.53022e+06	1524257	1.50766e+06	1	1	1	1	63328.5	72157.2	45802.9	49484.3	33327.9	36549.5	10385.5	16638.1	3	366.141	C17 H22 N2 O7	Tetrahydropentoxyline
1,5-Dihydroriboflavin	24893.1	28235.7	44263.5	54729.4	41720.4	41331.7	34699.8	34007.8	159464	169079	255910	269498	1	1	1	1	1	1	1	1	1	1	1	1	3.92667	378.16	C17 H22 N4 O6	1,5-Dihydroriboflavin
(Z,Z)-2,9,16-Heptadecatriene-4,6-diyn-8-ol	13630966	13416874	9474567	9506013	18163762	17893276	17905132	17947138	2733217	2752409	1	1	4.67897e+06	4710338	4.49928e+06	4457564	4787739	5100556	5.04887e+06	5.28461e+06	180749	193431	1.45235e+06	1.45301e+06	3.46	242.165	C17 H22 O	(Z,Z)-2,9,16-Heptadecatriene-4,6-diyn-8-ol
1b-Furanoeudesm-4(15)-en-1-ol acetate	343682	326731	277498	338591	1.17579e+06	1.17799e+06	1.16916e+06	1152862	1	1	1	1	182040	185914	178833	179537	578558	596536	547040	584682	1	1	1	1	2.31	274.157	C17 H22 O3	1b-Furanoeudesm-4(15)-en-1-ol acetate
[6]-Dehydrogingerdione	127386	122590	15899.4	23953.5	38118.4	38083.6	15924.6	30177.3	161092	152429	36060.9	1	1	1	1	1	1	11595.7	10171.4	1	1	1	1	1	2.32462	290.154	C17 H22 O4	[6]-Dehydrogingerdione
Proazulene	5054056	5026437	3.91979e+06	3.91299e+06	2.5262e+06	2.55243e+06	2479942	2.54007e+06	5.16572e+06	5.32154e+06	2945431	2940182	96139.4	103631	95326.1	94634.6	48740.8	51110.2	46658.3	52693.4	1	1	1	1	2.504	306.151	C17 H22 O5	Proazulene
Linusitamarin	231155	229190	157408	166195	69059.4	69243.7	64746	63308.6	126701	142448	1	1	1	1	1	1	1	1	1	1	1	1	1	1	2.14	370.136	C17 H22 O9	Linusitamarin
Linalyl anthranilate	1.33949e+06	1.33628e+06	1.65988e+06	1.66029e+06	4.70129e+06	4714167	783540	757311	325246	684939	693650	685513	1	1	300387	297403	818656	1	719638	711211	25160.4	23525.3	1	1	2.07	273.168	C17 H23 N O2	Linalyl anthranilate
Falcarindiol	1	1	1	1	259578	262122	260466	266545	164106	75947.4	177915	180680	55746.8	59401.3	57883.9	63414	57294.7	52871.9	42986.2	17641.7	68150.9	81603.8	11575.3	66477.8	3.1195	260.177	C17 H24 O2	Falcarindiol
Syringin	20524.8	18814.8	20649.5	18613.7	11638.4	11685.3	12319.2	17050	1	11272.7	1	10208.7	1	1	1	1	1	1	1	1	1	1	1	1	3.188	372.133	C17 H24 O9	Syringin
Panaxydol chlorohydrin	666596	652117	604251	606155	600815	583142	554484	555589	309083	317407	289995	1	120536	109656	108433	109612	24655.5	33322.6	26524.1	24389.6	1	1	49389.7	48068.2	3.42143	296.149	C17 H25 Cl O2	Panaxydol chlorohydrin
Chloropanaxydiol	466930	1	356957	361753	1.58372e+06	1.59056e+06	1.57534e+06	1.58796e+06	1	1	323875	312851	204600	201865	192987	183917	875149	79233.4	778323	795535	1	1	102949	104136	4.38211	312.147	C17 H25 Cl O3	Chloropanaxydiol
Isopentenyladenine-9-N-glucoside	1	1	1	78101.9	522148	520466	293478	299618	1	1	1	1.53585e+06	1	1	1	1	16093.6	1	1	1	1	1	1	1	3.16	363.201	C17 H25 N5 O4	Isopentenyladenine-9-N-glucoside
Norcapsaicin	820913	724955	666467	569154	528561	529360	331978	510874	927147	948568	650758	642306	83917.3	75318	76765.6	78904.3	166026	169035	151577	171046	388385	325346	326193	319398	2.68542	291.18	C17 H25 N O3	Norcapsaicin
Morroniside	1	1	1	1	38895.5	38504.6	44299.3	40037.4	1	1	1	1	1	1	1	1	1	1	1	1	1	1	1	1	3.35	406.148	C17 H26 O11	Morroniside
(S)-[6]-Gingerol	1.29973e+06	990346	1248062	1275808	1	1.71619e+06	1.06347e+06	1.06943e+06	1	275278	455242	453497	54857.1	57311	1	56108.3	199128	220141	44344.8	218407	29836.7	27072.8	41697.2	36399.4	8.91048	294.191	C17 H26 O4	(S)-[6]-Gingerol
6-Gingesulfonic acid	33152	28152.3	39322.3	39141.5	47136.1	47298.4	36368.5	40517.8	46508.8	52329.5	1	21015.2	1	1	1	1	1	1	1	1	1	1	1	1	3.15909	358.147	C17 H26 O6 S	6-Gingesulfonic acid
Venlafaxine	2.12055e+06	2.06081e+06	2151228	2.14256e+06	6160744	6111375	5.85198e+06	6.07175e+06	959364	966740	571675	2.03386e+06	593963	607873	548821	501667	1.42389e+06	1.40708e+06	1370937	1463354	1	1	235532	233993	2.84	277.202	C17 H27 N O2	Venlafaxine
Nonivamide	2.1608e+06	1366908	585679	1.27916e+06	3.22728e+06	2.8093e+06	2378515	2.97383e+06	520621	379615	1.64371e+06	1.60313e+06	840299	842859	775450	762410	1.44218e+06	285585	323505	644470	64270.1	70688.3	131573	133216	2.52	293.196	C17 H27 N O3	Nonivamide
Aplotaxene	2.39303e+06	1.77496e+06	2657499	2.05887e+06	338510	1.3163e+06	1415674	2.49808e+06	418048	403153	365609	359394	1.24213e+06	1.37694e+06	1.18801e+06	1.29389e+06	1.82799e+06	2.08718e+06	11235.8	1.8493e+06	1.33066e+06	1.18006e+06	1.29867e+06	1.48926e+06	8.7775	232.224	C17 H28	Aplotaxene
Avocadenofuran	222606	213510	234073	233984	817460	832527	797084	819228	483149	1	222691	205800	64914.8	65338.4	55900.5	61469.5	40259	59315.5	45224.3	47881.8	35466	27838.4	1	19846.8	4.58	248.215	C17 H28 O	Avocadenofuran
Dihydropanaxacol	930506	905266	976034	928770	53387.7	1.04454e+06	96620.9	1.17054e+06	1.02095e+06	1.03222e+06	1	620051	1	11532.8	1	1	42009.5	34173.8	42021.8	33337.7	1	1	1	1	8.75938	280.201	C17 H28 O3	Dihydropanaxacol
Tanacetol B	131002	131293	120236	114940	701323	676592	132603	693967	155227	146866	127825	1	177594	174468	64488.2	163173	38534.2	32853.8	31932	20948	1	1	17290.2	17108.6	8.48476	296.194	C17 H28 O4	Tanacetol B
2-trans,4-cis-Decadienoylcarnitine	125496	116999	1.54623e+06	1549259	570866	408708	391600	496549	974790	1.00832e+06	2.68871e+06	762498	1	242901	223768	221352	217853	240511	240627	257728	160703	162740	152198	146355	5.21261	311.207	C17 H29 N O4	2-trans,4-cis-Decadienoylcarnitine
(Z)-9-Cycloheptadecen-1-one	1	143824	120418	1	1786006	1481631	467420	1.8598e+06	446192	531248	889178	754461	91145.1	1	1	78077.5	281690	615454	558922	431199	55171	52574.6	129067	86722.6	4.6885	250.23	C17 H30 O	(Z)-9-Cycloheptadecen-1-one
D-Galactopyranosyl-(1-3)-D-galactopyranosyl-(1-3)-L-arabinose	41372	34467.3	46377	50153.7	40206.8	43459.5	44185.3	46109.5	33233.1	32794.7	42286.1	46422.2	153821	157438	179578	183763	18670.3	13294.9	21350.3	149246	459096	434731	496043	483554	2.26792	474.156	C17 H30 O15	D-Galactopyranosyl-(1-3)-D-galactopyranosyl-(1-3)-L-arabinose
9-Decenoylcarnitine	396300	388444	297466	236361	869358	859734	822732	868745	308556	252589	355658	343425	214191	220927	194883	202009	611346	659409	752046	807823	1	1	249888	245001	3.95	313.222	C17 H31 N O4	9-Decenoylcarnitine
6-Keto-decanoylcarnitine	1.17373e+06	17709.3	1.22153e+06	1.24472e+06	223545	224226	213413	221745	1.19666e+06	279081	1.17235e+06	947724	302534	309592	265181	266209	327236	475173	540235	570374	31435.3	28089	17507.6	18511.4	4.86958	329.23	C17 H31 N O5	6-Keto-decanoylcarnitine
Isopentyl gentiobioside	538958	539297	409003	405922	330440	331332	1	329852	535915	524961	1	1	1	1	1	1	1	1	1	1	1	1	1	1	0.98	412.204	C17 H32 O11	Isopentyl gentiobioside
Cyclohexaneundecanoic acid	35992.1	40761.4	22322.3	21743.9	391924	415778	422858	426809	1	1	1	1	1	1	1	1	100399	175787	139770	136304	1	1	1	1	11.3	268.238	C17 H32 O2	Cyclohexaneundecanoic acid
Avocadyne	349357	346260	343886	24157	241568	244112	248365	168571	43031.1	38030.9	1	50191.2	149715	145893	153033	156349	97765.7	94654.2	19606.1	93741.9	22972.1	21931.2	31389.3	34449.2	16.203	284.232	C17 H32 O3	Avocadyne
MG(14:1(9Z)/0:0/0:0)	147360	16488.5	165520	164028	55763	103182	103218	108261	42578.6	35405.7	50883	1	140524	131507	134472	119226	60787.8	56923.1	68220.1	131257	55910.5	98988.3	84670.8	88361.5	16.27	300.226	C17 H32 O4	MG(14:1(9Z)/0:0/0:0)
Pentadecanoylglycine	112614	107430	125663	117207	150258	156217	161648	169184	1	1	156898	152649	122347	114732	139238	130535	68043.9	60817.4	1	42536	17765.8	22373.8	141419	13137.1	12.0757	299.247	C17 H33 N O3	Pentadecanoylglycine
Decanoylcarnitine	1.42317e+06	1.34531e+06	1.74076e+06	1.68436e+06	1.28331e+06	1.37885e+06	1.4203e+06	1.41822e+06	562279	575208	754699	745545	1.27742e+06	1.23892e+06	1.12957e+06	1.13018e+06	1.12035e+06	1.06541e+06	1.09772e+06	1.11324e+06	816779	797834	636689	627307	13.42	315.248	C17 H33 N O4	Decanoylcarnitine
3-Oxotetradecanoic acid glycerides	1263945	1.24636e+06	847556	832304	672904	589096	587723	587895	1249802	1.25238e+06	1.0674e+06	762416	244411	238481	230997	230009	203442	211452	222793	10730.4	147770	230239	144756	138996	3.715	333.235	C17 H33 O6	3-Oxotetradecanoic acid glycerides
Avocadene	827709	784130	645604	642374	1.07576e+06	35625.4	41004.3	44092.8	219165	219200	114519	109567	425114	421593	365019	377039	1.2829e+06	1.23349e+06	22879.9	1.20329e+06	82749.8	78840.7	1.12837e+06	26973.6	18.63	286.252	C17 H34 O3	Avocadene
MG(0:0/14:0/0:0)	3.20612e+06	3.19273e+06	2.9754e+06	2.96202e+06	2323194	2362636	2455308	2.45318e+06	3.25748e+06	3.25263e+06	2.6052e+06	2586893	252956	226914	221671	225705	222914	1	188690	1	187368	1	172898	174081	14.0186	302.245	C17 H34 O4	MG(0:0/14:0/0:0)
Cinnamyl cinnamate	65559.3	61164.2	34232.1	28242.1	37151.5	34761.7	31269	29799.5	79247.1	56123.8	62369.6	62672	1	1	1	1	28702.6	35156.7	10544.5	10813.9	1	1	1	1	3.11375	264.117	C18 H16 O2	Cinnamyl cinnamate
Cabreuvin	1	70695.9	86446.5	81300.5	79081.7	80604.9	78887.8	67132.6	45459.3	11601.6	25216.7	31770	15525	14813.2	1	1	1	1	1	1	67560.3	77623.7	43588	42418.3	2.47765	312.104	C18 H16 O5	Cabreuvin
Zapotinin	49478.8	43796.1	47982.7	54274.2	60640.4	57975.8	59563.6	53242.8	57333.2	57993.4	88429	89536	1	1	1	1	1	1	1	1	1	1	1	1	1.7	328.088	C18 H16 O6	Zapotinin
(E,E)-N-4-Methoxystyrylcinnamide	2.57452e+06	323192	2.49946e+06	2442913	1749549	1.73741e+06	1.64737e+06	1.71997e+06	1.32442e+06	365117	1.97747e+06	2.00763e+06	673237	680714	637065	617466	35895.9	40278.4	32680.4	32124	1	1	1	1	2.186	279.123	C18 H17 N O2	(E,E)-N-4-Methoxystyrylcinnamide
N-(4-Hydroxycinnamoyl)tyrosine	1	1	1	1	29897.6	31023.2	32611	30977.9	16510.9	11382	17072.2	17738.3	1	1	1	1	1	1	1	1	1	1	1	1	2.85	327.114	C18 H17 N O5	N-(4-Hydroxycinnamoyl)tyrosine
(+)-Ligballinol	349102	343764	364284	362862	368093	367401	354835	364964	443165	454633	1	1	1	1	1	1	11541.8	11653.2	1	11399.4	14978.3	22361.6	18510	19172.5	1.92765	298.123	C18 H18 O4	(+)-Ligballinol
Ondansetron	39804.8	120047	11008120	88941.3	51646.4	36425.8	12369.7	11326.3	165125	133873	17351.5	15571.3	121814	115356	110095	114896	182541	177264	174039	169392	29573.2	23586.7	70439.1	53696.6	2.43167	293.159	C18 H19 N3 O	Ondansetron
Oripavine	912581	928583	769357	764220	630824	631614	393505	405536	369498	365372	1	1	283808	282065	256364	265970	131493	145260	112804	120432	1	1	1	1	3.48222	297.133	C18 H19 N O3	Oripavine
Moupinamide	16283.9	1	1	1	25770.1	31755	32105.6	33117.8	11726.3	17168.3	11537.1	10768.7	1	1	1	1	1	1	1	1	1	1	1	1	1.45778	313.138	C18 H19 N O4	Moupinamide
Litcubinine	403204	401529	365954	364535	280556	264205	241376	250589	1	1	270136	273624	1	1	1	1	1	1	1	1	1	1	1	1	3.53	314.148	C18 H20 N O4	Litcubinine
(S)-17-Hydroxy-9,11,13,15-octadecatetraynoic acid	1	1	1	1	78611.6	73661.5	72699.1	71420.4	1	1	11415.4	16230.5	57450.9	45165.4	69985.3	61495.2	1	16516.3	38252.3	25970.9	62905.8	99511.9	50802.9	43243.4	2.02824	284.149	C18 H20 O3	(S)-17-Hydroxy-9,11,13,15-octadecatetraynoic acid
Benzyladenine 3-O-beta-D-glucoside	52961	58164.1	45601.5	50285.9	75496	72433.2	66185.1	74072.8	123940	128707	115321	1	244859	231725	236836	241325	373833	342291	356110	331918	351939	335701	178383	164765	2.01	387.151	C18 H21 N5 O5	Benzyladenine 3-O-beta-D-glucoside
Neopine	24251.7	29951.8	10867.8	82388.3	84037.6	62913.5	63511	63062.4	55674.6	76630.6	60748.9	148346	1	1	1	1	44418.3	10206.6	11009.2	1	1	1	1	1	2.39	299.147	C18 H21 N O3	Neopine
Erythratine	74922.6	77354.5	72451.6	76479.4	1	140458	125369	130351	38721.6	72056.2	1	1	121814	115356	110095	114896	31492.5	33534.8	32524.7	33451.2	29573.2	23586.7	70439.1	53696.6	2.15095	315.142	C18 H21 N O4	Erythratine
14,19-Didehydrocondyfolan	635179	1	1	1.61472e+06	866330	797836	829454	370918	970577	1.01765e+06	2587456	2.53457e+06	5847160	1	6028715	6.0834e+06	4.49917e+06	4260632	4.5921e+06	4808918	5978960	7343633	5.69219e+06	4.61732e+06	2.02238	266.17	C18 H22 N2	14,19-Didehydrocondyfolan
Malonoben	682352	686712	304006	280802	389177	380525	405319	406263	651435	650840	259611	262310	674628	665912	577776	558460	967075	933268	981789	923649	623084	612356	735732	661746	5.08	282.171	C18 H22 N2 O	Malonoben
N-(p-Hydroxyphenethyl)actinidine	127386	122590	15899.4	1	1	1	72699.1	71420.4	161092	152429	1	1	57450.9	45165.4	69985.3	61495.2	23401.6	16516.3	38252.3	25970.9	62905.8	99511.9	50802.9	43243.4	2.19632	268.175	C18 H22 N O	N-(p-Hydroxyphenethyl)actinidine
9,9'-Diapo-10,9'-retro-carotene-9,9'-dione	1.37958e+06	1.42377e+06	1.1478e+06	1.15958e+06	146690	142741	743170	142549	1.80216e+06	1.86747e+06	1.13043e+06	1.11024e+06	1	1	1	1	1	1	1	1	1	1	1	1	2.2675	270.164	C18 H22 O2	9,9'-Diapo-10,9'-retro-carotene-9,9'-dione
3,3',4,4'-Tetrahydroxylignan	1.14819e+06	1159596	217505	228760	374866	366005	1	371300	1.10179e+06	1.11913e+06	1250267	1.23927e+06	48480.5	53410.8	40765.5	40891.7	64252.2	63371.4	62920	63625.4	34855.9	40887.4	111009	42488.4	3.42739	302.149	C18 H22 O4	3,3',4,4'-Tetrahydroxylignan
Pandamarilactonine A	1.44996e+06	728119	1.33783e+06	326594	1.33902e+06	1.01843e+06	978544	791027	280291	297822	295354	289616	1	254677	1	1	805358	806804	1	1	57149.5	50953.8	1	1	1.99941	317.158	C18 H23 N O4	Pandamarilactonine A
Bis(2-methylpropanoyloxy)-9,10-epoxy-p-mentha-1,3,5-triene	389348	374583	1	1	488520	486549	1	464250	590792	626064	425777	434325	1	1	1	1	49028.8	48729.6	54047.6	54626.8	1	1	1	1	3.51	320.159	C18 H24 O5	Bis(2-methylpropanoyloxy)-9,10-epoxy-p-mentha-1,3,5-triene
Coriandrone D	33041.4	29151.1	21463	21624.8	94436.8	97393.4	92947.5	98234.6	22649	11963.7	32091.7	28842.6	1	1	1	1	38625.6	43227.7	31251.5	27273.5	1	1	1	1	5.45937	352.16	C18 H24 O7	Coriandrone D
4-Hydroxy-3-prenylbenzoic acid glucoside	1	1	1	1	118668	114733	116590	115760	1	1	1	1	1	1	1	1	52805.8	54749.4	53102.6	55551.3	1	1	1	1	4.74	368.155	C18 H24 O8	4-Hydroxy-3-prenylbenzoic acid glucoside
(ï¿½)-Pandamarine	99189.9	103815	99199.5	95816.3	95135.2	514141	506637	520574	82452.6	1	82658.9	84041.7	83196	1	67137.3	71911.6	79465.8	28448.7	29123.7	26746.8	19989.5	19138.2	25774.6	25316.9	11.1645	315.19	C18 H25 N3 O2	(ï¿½)-Pandamarine
N-[2-(4-Prenyloxyphenyl)ethyl]tiglamide	1.74429e+06	1.7646e+06	1.33242e+06	1.60511e+06	4.22575e+06	4.09738e+06	4089891	4.09915e+06	1.65018e+06	1358263	1.58937e+06	1.58404e+06	1463958	1.47749e+06	2108574	1.46067e+06	3.36217e+06	157017	3.39879e+06	2.47858e+06	623602	640812	441320	432367	2.6125	287.183	C18 H25 N O2	N-[2-(4-Prenyloxyphenyl)ethyl]tiglamide
Bufotenine O-glucoside	685894	677903	518907	515499	334683	331784	325850	338523	637651	652403	368084	358620	1	1	1	1	1	1	1	1	1	1	1	1	3.98	366.18	C18 H26 N2 O6	Bufotenine O-glucoside
Apo-13-zeaxanthinone	267863	255088	255372	243564	223703	230543	213025	217484	294563	307822	225537	214820	214176	205535	204219	195899	875149	983319	778323	795535	1	1	102949	104136	12.1191	274.195	C18 H26 O2	Apo-13-zeaxanthinone
(9Z,11E,13E,15Z)-4-Oxo-9,11,13,15-octadecatetraenoic acid	176218	184274	152534	145466	140500	140438	2.06755e+06	157406	169864	164489	128902	121600	524396	521552	482018	488252	970666	1.03866e+06	1	963404	32060	31936.8	35799.7	31815.5	10.7517	290.189	C18 H26 O3	(9Z,11E,13E,15Z)-4-Oxo-9,11,13,15-octadecatetraenoic acid
Capsiate	697856	677547	768321	767417	1.86937e+06	1.87225e+06	1.82773e+06	1.79522e+06	407320	415458	555533	526473	25697.3	19359.8	27525.2	27224.3	248584	285815	231187	238058	1	1	1	1	4.742	306.18	C18 H26 O4	Capsiate
Pinolidoxin	161664	163664	1	1	312715	317024	231272	305885	266758	274437	124067	270916	10929.5	22700.2	1	23509.9	105437	115454	1	115263	119225	124055	113729	108143	3.2725	338.181	C18 H26 O6	Pinolidoxin
3,6-Ditigloyloxytropan-7-ol	979592	481914	1	142871	452740	391681	434422	383510	366837	409059	174732	236776	1	1	1	1	68043.9	60817.4	5599.94	23029.5	1	1	56966.8	67505.4	4.21	337.182	C18 H27 N O5	3,6-Ditigloyloxytropan-7-ol
(-)-jasmonoyl-L-isoleucine	218767	209208	203436	152556	338654	337061	334450	330760	110586	108997	124067	122048	5729.75	22700.2	16561.8	23509.9	137991	41593.1	116748	19148.7	11127.6	1	18966.7	26036.2	1.69652	322.206	C18 H28 N O4	(-)-jasmonoyl-L-isoleucine
Stearidonic acid	1	1.64544e+06	2057461	2.01631e+06	1.02129e+06	1.03401e+06	1	1.19508e+06	1	2.19017e+06	2433114	2.50334e+06	3359963	3.06362e+06	2.91452e+06	2868614	1.24075e+06	1.14224e+06	1.22961e+06	1.21549e+06	1.01272e+06	1.03109e+06	390982	899830	16.8376	276.208	C18 H28 O2	Stearidonic acid
(12S,13S)-EOD	362257	358815	498974	333020	241415	256361	282771	283685	181176	180803	1	193615	683563	665601	663204	683129	413534	432084	444175	435878	1	1	399236	387481	15.81	292.203	C18 H28 O3	(12S,13S)-EOD
Methylgingerol	194003	187868	168854	161533	173053	176220	184019	183472	137891	134940	1	1	181117	175697	183539	180758	49976.4	50460.3	47773.7	44866.9	1	65280	65323.1	64178.3	16.4005	308.198	C18 H28 O4	Methylgingerol
Lactapiperanol D	642257	632433	662548	12928.9	1.38637e+06	1	1	937858	1	463280	539780	457151	12194.1	359835	27028.4	20437.8	1	334276	835687	838170	20006.7	26705.4	73312.6	79674.5	3.754	324.202	C18 H28 O5	Lactapiperanol D
12-Hydroxyjasmonic acid glucoside	1	1	1	1	334683	331784	22654.2	338523	1	1	1	1	1	1	1	1	1	1	1	1	1	1	1	1	3.96	388.163	C18 H28 O9	12-Hydroxyjasmonic acid glucoside
N-Jasmonoylisoleucine	312636	822153	803779	259318	867868	865975	917891	975028	450208	440736	479828	463146	273864	276448	252373	82084.1	326593	1.20072e+06	564167	862648	1	1	84981.6	11123.1	3.23182	323.207	C18 H29 N O4	N-Jasmonoylisoleucine
(9Z)-(13S)-12,13-epoxyoctadeca-9,11-dienoate	723691	704925	662232	684395	1.22661e+06	716126	1.02223e+06	1117895	124603	126007	124778	117331	173300	169529	148699	147851	508461	247999	252931	256135	21991.7	1	94297.9	92682.2	8.04696	293.217	C18 H29 O3	(9Z)-(13S)-12,13-epoxyoctadeca-9,11-dienoate
(9Z,11E,14Z)-(13S)-hydroperoxyoctadeca-(9,11,14)-trienoate	482086	48621.2	502692	503924	668029	703667	660272	645105	112963	115816	118399	121560	77868.8	81999.6	76962.4	74201.5	422383	433253	200252	210212	27127.7	17398.7	1	1	3.14318	309.212	C18 H29 O4	(9Z,11E,14Z)-(13S)-hydroperoxyoctadeca-(9,11,14)-trienoate
Gamolenic acid	2.12153e+06	2.03556e+06	2.61077e+06	2688435	1.89068e+06	1.94584e+06	2070385	2.04262e+06	790100	786894	987928	973871	2.84024e+06	1.72516e+06	2.49544e+06	1.55144e+06	1.60711e+06	1.48534e+06	1.46498e+06	1.48165e+06	1.82272e+06	1.82403e+06	1.59621e+06	1.53868e+06	14.0296	278.224	C18 H30 O2	Gamolenic acid
(3b,6b,8a,12a)-8,12-Epoxy-7(11)-eremophilene-6,8,12-trimethoxy-3-ol	201746	184256	292419	290966	2.00783e+06	55670.4	841173	1.93195e+06	1	57823.8	139086	166090	205494	206268	225086	222809	215630	207169	219763	90494.8	73617.3	95193.6	178885	168139	11.7948	326.208	C18 H30 O5	(3b,6b,8a,12a)-8,12-Epoxy-7(11)-eremophilene-6,8,12-trimethoxy-3-ol
(-)-11-Hydroxy-9,15,16-trioxooctadecanoic acid	314912	305490	249299	248082	1	1.15428e+06	1.26087e+06	189530	302601	292708	1	1	1	119819	113598	115573	331518	455796	339593	361330	1	1	30644.1	28894.6	2.22611	342.213	C18 H30 O6	(-)-11-Hydroxy-9,15,16-trioxooctadecanoic acid
6-Epi-7-isocucurbic acid glucoside	253556	247830	250756	252106	438268	426655	436714	398873	155681	155366	82476.1	94564.4	13824.3	22249.6	18005.6	17312.4	66187.5	63929.7	96114.7	138802	1	1	90388.4	92344.3	5.47363	374.194	C18 H30 O8	6-Epi-7-isocucurbic acid glucoside
Farnesylcysteine	164430	167097	6.39017e+06	6.33763e+06	171597	177134	158798	174204	10518915	10500273	99586.3	11693863	114715	186326	126375	162962	1	153251	145583	187719	161865	147211	176605	182294	15.4157	325.206	C18 H31 N O2 S	Farnesylcysteine
18-oxo-oleate	1.26179e+06	1.24051e+06	1	1.51488e+06	702080	472697	355103	465093	395695	385831	429395	438557	2.45066e+06	2.44338e+06	2.10635e+06	2.12234e+06	257452	247630	872362	873469	1	1	565069	568640	12.9033	295.222	C18 H31 O3	18-oxo-oleate
Rigin	153302	1.78583e+06	100866	100803	482345	1	2508544	2552253	227810	318046	304564	291376	1	1	1	1	18132.8	25873	17032.3	20912.5	1	1	1	1	3.10467	456.24	C18 H32 N8 O6	Rigin
(ï¿½)-(Z)-2-(5-Tetradecenyl)cyclobutanone	156243	163852	147441	141463	307958	305911	207613	310850	10773.3	1	138249	138305	148807	150521	137096	143573	226294	243910	250441	264058	19457.3	1	52619.5	1	4.3	264.246	C18 H32 O	(ï¿½)-(Z)-2-(5-Tetradecenyl)cyclobutanone
alpha-L-Rhamnopyranosyl-(1-3)-alpha-D-galactopyranosyl-(1-3)-L-fucose	133898	133457	97611.9	98847.4	48024.9	38063.3	35762.1	42712.8	1	1	49288.7	49520.2	1	1	1	1	1	1	1	1	1	1	1	1	2.02	472.176	C18 H32 O14	alpha-L-Rhamnopyranosyl-(1-3)-alpha-D-galactopyranosyl-(1-3)-L-fucose
Mangiferic acid	429125	651377	424571	456447	278922	277446	296311	289569	1	144741	137082	149327	483084	507935	539591	521600	317115	305390	316390	283404	191573	197549	742308	748965	17.8943	280.239	C18 H32 O2	Mangiferic acid
(Z)-13-Oxo-9-octadecenoic acid	1.57602e+06	1.58066e+06	2.20337e+06	2.07354e+06	509194	961590	825272	1.00368e+06	740360	745980	973624	964870	3.54122e+06	3433051	3102327	3206742	2.24393e+06	2.12752e+06	2.15914e+06	2.16574e+06	2.23521e+06	2.19337e+06	1.91121e+06	1.86565e+06	15.2475	296.234	C18 H32 O3	(Z)-13-Oxo-9-octadecenoic acid
Octadecendioic acid	1.4172e+06	1.21776e+06	3.04645e+06	2.9805e+06	1.43184e+06	819739	1351179	1.62814e+06	1.56613e+06	1208103	1.56396e+06	1.11201e+06	1.88909e+06	2.32624e+06	2.78956e+06	2.74029e+06	2.44522e+06	2.23935e+06	2.69729e+06	2735454	4988263	5.04321e+06	4.00367e+06	4.13724e+06	13.8387	312.229	C18 H32 O4	Octadecendioic acid
Corchorifatty acid F	264496	210248	272646	288605	253140	251994	219365	216952	141741	139140	167197	252732	699396	687618	675041	652078	721492	526540	530746	498860	400796	380088	329132	304221	10.28	328.224	C18 H32 O5	Corchorifatty acid F
Potassium oleate	2.04158e+06	1.99078e+06	2.40152e+06	2.42666e+06	4343823	4.46795e+06	4461827	5.17086e+06	822140	855481	1665991	1.82937e+06	180323	1	170254	157507	241815	397172	405398	300747	1	1	108221	105058	2.42333	320.207	C18 H33 K O2	Potassium oleate
Octadecenoic acid	33687.9	32695.2	24222.7	23255.8	10843.7	1	11285.6	11921.7	24839.3	26651.4	1	1	84324.3	1	94474.8	1	33783.3	29222.3	34672.5	37916.1	1	11494.6	123153	122963	5.65833	281.253	C18 H33 O2	Octadecenoic acid
18-hydroxyoleate	253811	53455	344206	324759	1	159514	166092	165215	55890.8	1	165380	158103	579838	556680	502185	514677	359026	350832	347280	354757	370407	364434	311439	298674	15.0327	297.238	C18 H33 O3	18-hydroxyoleate
Glucosylgalactosyl hydroxylysine	1	1	1	1	19377.9	17677.6	16556.1	22427.8	1	1	1	1	1	1	1	1	1	1	1	1	1	1	1	1	4.97	486.209	C18 H34 N2 O13	Glucosylgalactosyl hydroxylysine
Merodesmosine	542051	557322	29179.8	16517.2	157455	155060	413413	149484	591913	536828	286229	286795	71026.2	70348.9	59168.1	36416.8	389996	408666	473521	487648	1	1	111497	113638	3.66318	402.246	C18 H34 N4 O6	Merodesmosine
7-Octadecenoic acid	223613	229430	152903	151218	471115	452911	501379	518969	1.29157e+06	1277178	1.63829e+06	1.68579e+06	256384	252168	292640	286825	349954	340994	259382	258001	913734	923780	321646	843618	17.6867	282.257	C18 H34 O2	7-Octadecenoic acid
9-Oxooctadecanoic acid	745639	739586	432237	418453	389279	379308	446298	450443	912365	674173	860074	622557	770249	764222	860870	821400	342893	353309	444779	475142	1	1	918982	907526	16.8655	298.25	C18 H34 O3	9-Oxooctadecanoic acid
Potassium octadecanoate	623053	116642	503323	577365	1.52081e+06	1.17308e+06	1	1208396	9229.34	1.08498e+06	334831	284243	187720	189148	167919	165317	1	809229	698453	1.32232e+06	115203	113894	41415.3	44105.5	3.34455	322.224	C18 H35 K O2	Potassium octadecanoate
D-Glucosaminide	1	1	19502.2	23809.4	46491.4	54289.6	49168.8	51240.1	1	1	34236.5	33595.5	172900	170879	173807	173957	51157.2	54085.8	47288.5	49626.3	18227	20573	1	1	6.67222	501.206	C18 H35 N3 O13	D-Glucosaminide
Oleamide	1	589043	1	1069763	1	779406	856823	836039	796295	855224	1	979483	253763	252401	240581	235163	97056	146638	104115	1	414508	415302	324346	323286	14	281.271	C18 H35 N O	Oleamide
Palmitoleoyl ethanolamide	1.30698e+06	2.95509e+06	2734390	2681701	2.93481e+06	3.05084e+06	3.20319e+06	3209710	3.25125e+06	3.3288e+06	1.27551e+06	1.24335e+06	1.67386e+06	1634123	1.56675e+06	1.55681e+06	820672	872158	824223	912530	1.66141e+06	1.68058e+06	1.36575e+06	1.43915e+06	13.69	297.265	C18 H35 N O2	Palmitoleoyl ethanolamide
Palmitoylglycine	220955	223262	262917	259502	320110	49259.1	337056	347224	227581	224290	41857.4	321161	21783.5	25229.2	1	17785.4	104760	47719.4	54243.8	39779.4	31435.3	28089	17507.6	18511.4	11.0504	313.262	C18 H35 N O3	Palmitoylglycine
(9R,10S)-dihydroxystearate	478560	434414	451003	443067	672592	732450	758937	768060	562279	575208	754699	745545	501829	487547	375315	383617	517268	478857	1	524730	816779	797834	636689	627307	13.11	315.248	C18 H35 O4	(9R,10S)-dihydroxystearate
Isodulcitol	467507	468158	1	429454	25977.5	39076.6	16971.8	24894.2	1	1	1	1	1	1	1	1	1	1	1	1	1	1	1	1	4.76429	492.196	C18 H36 O15	Isodulcitol
18-Hydroxyoctadecanoic acid	1.98792e+06	1.86856e+06	1.84844e+06	1.89604e+06	6.5492e+06	6.36941e+06	7171125	7.41258e+06	1352319	1.31842e+06	1.68602e+06	1761360	979465	1.02961e+06	854940	891696	1.57098e+06	1.55601e+06	1.65952e+06	1.6149e+06	1.63503e+06	1.65883e+06	1.69743e+06	2.26105e+06	19.0475	300.268	C18 H36 O3	18-Hydroxyoctadecanoic acid
9,10,13-Trihydroxystearic acid	171709	176802	230718	1	620901	592680	572321	584472	1	1	1	1	1	1	1	1	184041	114564	96779.1	69361.7	1	1	1	1	6.30546	332.264	C18 H36 O5	9,10,13-Trihydroxystearic acid
Octadecanamide	717225	708027	291570	302718	225626	222086	213494	377475	854405	918385	831493	796114	302869	301078	146347	139058	1.53037e+06	1.51105e+06	1812990	1.8284e+06	392444	391919	384750	229579	17.7683	283.287	C18 H37 N O	Octadecanamide
Dehydrophytosphingosine	2.67754e+06	2.61041e+06	3.0929e+06	2753802	1.7853e+06	1.6854e+06	1.92875e+06	1.79449e+06	3.07291e+06	2.31888e+06	3.62042e+06	3.53803e+06	833121	1452592	1.39193e+06	1.40144e+06	872488	920225	903435	916471	1.787e+06	1.82017e+06	1.54069e+06	879374	13.12	315.276	C18 H37 N O3	Dehydrophytosphingosine
Sphingosine 1-phosphate	83839.8	1	1	1	236594	236987	221159	219629	92272.2	92292.7	141630	148350	1	1	1	1	1	116652	100725	114519	57329.2	55271.2	1	1	7.85428	379.242	C18 H38 N O5 P	Sphingosine 1-phosphate
Tuberceramide	16478040	16117301	17908940	17504938	10204174	10528267	10987567	11040513	17466152	18137718	20383426	20009176	8620521	8622549	7.97742e+06	7.77467e+06	5.1765e+06	5.51748e+06	5.24481e+06	5.28205e+06	8506766	8720564	7970378	8034526	13.71	317.293	C18 H39 N O3	Tuberceramide
LysoPC(10:0)	388514	397507	365407	392486	12379.1	435423	19162.7	45389.7	67709	66788.5	68991.2	65511.7	378393	360565	352908	358072	18244.8	445574	432624	399516	472777	455102	37367.7	431070	22.2275	412.257	C18 H39 N O7 P	LysoPC(10:0)
L-threo-sphinganine	417761	430481	11358.1	11220.5	136086	143883	305104	141865	478936	498639	652792	644027	590168	581073	556319	563252	517105	530876	569113	75766.3	559837	569446	566366	570356	16.9321	302.303	C18 H40 N O2	L-threo-sphinganine
Phytosphingosine-1-phosphate	24220.8	28734.2	56909.3	52600.5	36413.8	36346.4	29764.9	168206	1	1	1	1	1	1	1	1	1	1	1	1	1	1	1	1	2.655	397.262	C18 H40 N O6 P	Phytosphingosine-1-phosphate
3,3'-Dihydroxy-4,5-dimethoxybibenzyl	12397.9	16720.1	30154.4	19187.3	17223.1	1	18823.6	130974	17169	11812.6	16554.5	16656.3	279373	259167	339973	337927	331244	242315	267193	279820	296260	389779	264013	153145	3.14957	286.115	C19 H14 N2 O	3,3'-Dihydroxy-4,5-dimethoxybibenzyl
O-Isopentenylhalfordinol	230053	228476	212330	206885	358817	349748	353282	351988	1	1	11415.4	16230.5	96139.4	103631	95326.1	94634.6	94011.3	103120	93135.6	93986.4	62905.8	99511.9	50802.9	43243.4	3.08455	306.139	C19 H18 N2 O2	O-Isopentenylhalfordinol
Alnustone	852101	800922	885528	918545	2.17939e+06	2.06503e+06	2.877e+06	2.92199e+06	128673568	129600256	32686032	1	475568	861479	729448	808501	640365	184289	699659	433114	3379066	3.40566e+06	184044	177152	2.81913	262.134	C19 H18 O	Alnustone
3-Isopentadienyl-3',4,5'-trihydroxystilbene	132933	132204	128959	116899	122720	1	126903	130727	129933	1	124076	1	117826	117652	126915	1	1	122747	124995	122424	117060	114972	119426	123082	17.21	294.124	C19 H18 O3	3-Isopentadienyl-3',4,5'-trihydroxystilbene
Koenimbine	365500	370622	1	296729	6339626	6305720	6406590	6.49207e+06	1	1	8.14474e+06	8108549	71927.3	71983.7	69434.8	65008.5	178158	180967	168913	165153	50834.5	54773.5	53314.3	52413	2.07286	293.145	C19 H19 N O2	Koenimbine
16-epivellosimine	3.37472e+06	47741	80072.7	124616	23612.8	1.46404e+06	1.10313e+06	1.13288e+06	2627476	2612475	1.36616e+06	1.21413e+06	1	1	1	1	1	1	1	1	1	1	1	1	3.07667	292.152	C19 H20 N2 O	16-epivellosimine
Aminopterin	37712.5	44206.9	1	1	30839.4	31622.7	32522.6	34811.6	34082	32796.7	27505.6	26843.8	1	1	1	1	27531.2	19444.2	23066.8	1	66684.6	70258.2	40020	39244.4	7.60529	440.143	C19 H20 N8 O5	Aminopterin
5-[(4-Hydroxypheny)ethenyl]-2-(3-methyl-1-butenyl)-1,3-benzenediol	666596	652117	604251	1	643690	632837	596441	596540	309083	317407	1	1	120536	109656	108433	109612	1	1	1	1	1	1	1	1	3.52	296.149	C19 H20 O3	5-[(4-Hydroxypheny)ethenyl]-2-(3-methyl-1-butenyl)-1,3-benzenediol
Zosimin	5054056	5026437	3.91979e+06	3.91299e+06	2.42029e+06	2.44213e+06	2.37417e+06	2436937	5.16572e+06	5.32154e+06	2945431	2940182	170555	173566	155646	155750	585640	1	1	1	1	1	1	19636.7	2.58667	328.133	C19 H20 O5	Zosimin
Cerasidin	109990	107442	82831.5	80541.3	172813	172404	178019	156756	130883	121916	60367.5	55723.8	186266	191058	154133	156204	315445	305846	361589	355616	29602.3	29277.2	27345.5	28075.4	1.41333	344.125	C19 H20 O6	Cerasidin
Zolpidem	445591	435360	16282.7	309411	720088	705692	712485	728070	973763	945663	496445	528292	147779	63793.7	52988.9	52956.9	451173	462167	475563	477822	84997.4	107686	148807	153641	3.8975	307.168	C19 H21 N3 O	Zolpidem
Dihydrofolic acid	1	1	1	1	39356.2	39633.4	31890.1	33760.2	1	1	1	1	1	1	1	1	1	1	1	1	1	1	1	1	5.17	443.167	C19 H21 N7 O6	Dihydrofolic acid
(-)-Thebaine	2.02734e+06	2.05367e+06	1617891	1517891	933577	925794	867322	889050	354573	352459	368424	361929	340551	149266	137134	314964	526794	591657	490181	524296	37352.7	30286.2	28301.5	32642.8	3.92667	311.15	C19 H21 N O3	(-)-Thebaine
N-trans-Feruloyl-4-O-methyldopamine	30779	25506.3	17356.7	22243	11202.5	11910.5	1	10948.9	22343	23016.8	381671	413223	11515.7	1	11451.7	1	16975.6	1	1	1	405327	691138	401194	358635	7.69333	343.14	C19 H21 N O5	N-trans-Feruloyl-4-O-methyldopamine
Cinchonidine	68606.9	65348.3	41529.7	47485.2	30194.1	31218.6	28597.1	17414.1	77688.5	72221.8	72714.8	76064.7	1	1	1	1	116290	123387	124463	123850	1	1	1	1	5.615	294.175	C19 H22 N2 O	Cinchonidine
Litcubine	1	1	1	1	18860.6	20047.5	19986.9	17944.5	10872.7	92249.9	110982	114254	25697.3	19359.8	27525.2	27224.3	27479.1	25338	30631.6	30376.6	1	1	1	1	4.6925	328.155	C19 H22 N O4	Litcubine
Theasaponin A5	524580	536363	1	1	1	17940.3	17574.9	23284.1	429437	456058	1	1	104392	93328.7	1	1	19039.9	17728.3	12624.8	11704.3	48334.4	45320.8	41184.5	1	3.21687	330.156	C19 H22 O5	Theasaponin A5
N1-(2-Methoxy-4-methylbenzyl)-n2-(2-(5-methylpyridin-2-yl)ethyl)oxalamide	52020.7	46863.8	60009.5	48564.1	1	163892	157256	160786	47131.2	71500.4	102216	17012.9	62334	67197	63502.7	60229.3	33227.2	18559.5	32422.2	23454.9	43670	36186.1	1	1	2.6119	341.171	C19 H23 N3 O3	N1-(2-Methoxy-4-methylbenzyl)-n2-(2-(5-methylpyridin-2-yl)ethyl)oxalamide
16ï¿½, 17-epoxy gibberellin A9	61732.4	55592.8	1	65581.1	22957.9	20101	10921.2	10423.1	49544.2	53698.1	57653.6	61166.3	1	1	1	1	1	1	1	1	1	1	1	1	2.64636	331.162	C19 H23 O5	16ï¿½, 17-epoxy gibberellin A9
Hydrocinchonine	398695	404137	339524	342878	701323	676592	683367	693967	155227	73446.3	127825	122854	177594	1	1	1	283446	311964	249497	1	1	1	17290.2	17108.6	6.89	296.194	C19 H24 N2 O	Hydrocinchonine
Diacetylfusarochromanone	65558.2	67327.2	1	1	238715	68657.6	203768	319132	141779	138134	287417	294404	75665.8	71398	69307.9	69994.1	78227.4	11611.7	91147.6	103010	1	247316	182422	13261.7	3.50143	376.173	C19 H24 N2 O6	Diacetylfusarochromanone
Lotusine	483661	476066	338436	348666	240928	230718	236493	230732	602482	598838	275891	267481	253231	248865	210755	205801	200018	238171	234812	232820	141869	138600	117288	1	7.81913	314.181	C19 H24 N O3	Lotusine
Sageone	1.71483e+06	1.70116e+06	1.64562e+06	1.64578e+06	145190	115335	132240	135468	2.50784e+06	2.51007e+06	2.81387e+06	2.78843e+06	56439.6	61935.7	33689.2	22142.5	18258.8	25072.6	18617.8	19682.4	138957	120301	186548	178205	3.80667	300.181	C19 H24 O3	Sageone
Isopulegone caffeate	944471	66551.6	65327.9	66509.6	1.9409e+06	1.94525e+06	1.86985e+06	1.86108e+06	26300.6	468202	18154.6	1	54857.1	57311	56939.7	56108.3	52296.5	1	44344.8	48408.6	29836.7	27072.8	41697.2	36399.4	13.7927	316.171	C19 H24 O4	Isopulegone caffeate
Gibberellin A84	305575	316632	479993	477436	1.55828e+06	1.60966e+06	1.92717e+06	2010077	859753	885072	1.50228e+06	1.36743e+06	17054.1	23108.6	18801.6	22649.9	106504	110640	90893.6	92059.2	1	1	13064.6	25358.2	1.78091	332.171	C19 H24 O5	Gibberellin A84
Piperolein A	2.6244e+06	1.63044e+06	1480979	2.77558e+06	1.21903e+06	2.1719e+06	3525360	5113607	1.03786e+06	1453644	1	3.73193e+06	976780	986846	914276	901281	1.88845e+06	1	890125	438616	65729.3	70688.3	230120	227426	2.71	315.178	C19 H25 N O3	Piperolein A
16, 17-dihydro-16ï¿½, 17-dihydroxy GA9	903503	120154	146335	158385	548359	575966	522419	514274	210370	1.00832e+06	775437	1.21544e+06	239766	88996	76152.7	77497.5	217853	240511	240627	257728	1	1	58262.9	53010.8	3.29636	349.164	C19 H25 O6	16, 17-dihydro-16ï¿½, 17-dihydroxy GA9
18-Nor-4(19),8,11,13-abietatetraene	3.31272e+06	2971730	1.4304e+06	1.41778e+06	1297565	1.45305e+06	1.07996e+06	1.07392e+06	2602963	2612475	1.36616e+06	1391542	1	1	1	1	1	1	1	1	1	1	1	1	2.85	254.197	C19 H26	18-Nor-4(19),8,11,13-abietatetraene
(-)-Quebrachamine	375373	359682	1	1	342335	217694	221555	223105	612400	571687	412923	1	72862.2	71930.6	71104.9	63862.3	90308.3	77239.9	1	1	85658.4	81880.4	80515.7	76961.5	9.74684	282.216	C19 H26 N2	(-)-Quebrachamine
Ptelatoside A	341817	330196	253652	262845	185883	183133	166861	179469	317878	326237	186883	187448	1	1	1	1	1	1	1	1	1	1	1	1	2.16	414.162	C19 H26 O10	Ptelatoside A
Citronellyl cinnamate	45080.5	44147.8	60126.2	1	522337	503336	586360	1.08117e+06	29630.9	34154.5	1	1	28455.7	22315.2	20703.1	27714.6	67909.9	64084	55605.6	48104.4	34097.4	36063	37679.4	34089.8	7.87191	286.191	C19 H26 O2	Citronellyl cinnamate
(2Z,8S,9Z)-2,9-Heptadecadiene-8-hydroxy-4,6-diyne-1-yl acetate	28239.4	40448.9	1	10135.4	37143.5	37552.8	37088.9	29076.6	23030	28372.9	1	1	1	1	1	1	140456	154969	133336	166234	1	1	1	1	4.02615	302.188	C19 H26 O3	(2Z,8S,9Z)-2,9-Heptadecadiene-8-hydroxy-4,6-diyne-1-yl acetate
Cohulupone	298978	404137	339524	306957	701323	676592	283645	564991	212870	194864	302481	288166	177594	174468	64488.2	163173	101862	114207	90169.6	92934.7	1	1	17290.2	17108.6	4.14045	318.176	C19 H26 O4	Cohulupone
Eremopetasin sulfoxide	554056	553607	455890	550864	1.35017e+06	1.1434e+06	1.33313e+06	1.3346e+06	372281	85505.6	558644	535571	51227	55312.9	46134.7	43711.3	85863.6	103804	82262.6	1	1	1	1	1	2.72	350.158	C19 H26 O4 S	Eremopetasin sulfoxide
Arctiopicrin	749579	717933	620414	600445	424040	419655	409533	404877	734795	714521	447765	431040	1	1	1	1	16060.8	17114.1	23668.1	23684.2	1	1	1	1	2.1025	350.169	C19 H26 O6	Arctiopicrin
Methyl 3,4-dihydroxy-5-prenylbenzoate 3-glucoside	187812	30674.8	11510.5	17122.3	93169.5	80655.2	91316	109634	197739	208946	1	1	1	1	1	1	1	1	1	1	1	1	1	1	2.17	398.167	C19 H26 O9	Methyl 3,4-dihydroxy-5-prenylbenzoate 3-glucoside
1-Methyl-2-nonyl-4(1H)-quinolinone	201433	186108	181575	191851	224483	207624	237462	234192	323639	320490	365690	351050	1	1	1	1	24468.8	35596.7	23411.9	21186.1	1	1	1	1	3.31	285.209	C19 H27 N O	1-Methyl-2-nonyl-4(1H)-quinolinone
cis-[8]-Shogaol	38794.2	30546.7	39430.6	40102.1	69290.5	69438.4	51440.2	49096.5	68183.1	79387.4	79162.7	82285.3	1	1	1	1	78261.4	83498.2	67922.3	69239.7	1	1	1	1	4.105	304.196	C19 H28 O3	cis-[8]-Shogaol
Atractyligenin	2.01111e+06	2.03175e+06	2.66097e+06	2.62251e+06	326186	1	5.01103e+06	4298391	404599	499394	985148	1.95123e+06	180323	184897	170254	157507	1	137536	1	41590.3	54016.4	44689.5	108221	105058	2.16667	320.207	C19 H28 O4	Atractyligenin
Diacetoxy-[4]-gingerdiol	509656	502799	496407	496858	398191	410891	397128	404676	202860	205336	271893	265708	110726	56002.9	113742	1	364878	1	250419	330478	52642.8	40208.3	1	1	3.508	352.196	C19 H28 O6	Diacetoxy-[4]-gingerdiol
4-hydroxy-2-nonenal-glutathione conjugate	175444	169657	191997	196668	162705	160266	148704	157445	206474	227231	210120	213756	1	1	1	1	1	1	1	1	1	1	1	1	2.19	459.172	C19 H29 N3 O8 S	4-hydroxy-2-nonenal-glutathione conjugate
Homocapsaicin	253811	248716	344206	324759	118544	123288	131981	140406	118641	116761	165380	158103	605799	575635	519751	526430	377066	10512	89145.5	92305.6	375854	364434	322061	304571	13.9588	319.219	C19 H29 N O3	Homocapsaicin
2-[4-(3-Hydroxypropyl)-2-methoxyphenoxy]-1,3-propanediol 1-glucoside	19419.3	12534.6	20821	619135	321063	307097	289018	308084	663098	661370	1	1	1	1	1	1	1	1	1	1	1	1	1	1	3.013	418.194	C19 H30 O10	2-[4-(3-Hydroxypropyl)-2-methoxyphenoxy]-1,3-propanediol 1-glucoside
[8]-Paradol	150624	138658	97718.3	101017	186313	187172	166199	171225	41491.4	32125.3	55385.8	55031.1	38426.9	27177	28090.3	30093	1	1	1	1	12664.3	1	25305.3	25154.2	5.24053	306.22	C19 H30 O3	[8]-Paradol
(S)-[8]-Gingerol	862082	484890	528294	361931	1.10678e+06	780612	657490	705540	390585	401947	321073	308376	261679	1	1	1.20416e+06	746794	809229	1	2.32576e+06	115203	113894	164862	167560	2.49762	322.217	C19 H30 O4	(S)-[8]-Gingerol
(3R)-Acetoxy-(5S)-hydroxy-1-(4-hydroxy-3-methoxyphenyl)-decane	809101	1.4566e+06	97905.5	628078	811335	997209	507713	491996	201198	203085	92007.6	709117	63313.5	56918.2	1	55286.1	393119	448311	417545	418294	22453.7	1	66467.3	64376.5	2.97818	338.211	C19 H30 O5	(3R)-Acetoxy-(5S)-hydroxy-1-(4-hydroxy-3-methoxyphenyl)-decane
Androsterone sulfate	2.09925e+06	2.11522e+06	1.14054e+06	1.15952e+06	587152	572115	580754	570809	2.00956e+06	2.03638e+06	573059	561926	991259	1.25067e+06	928038	925420	816766	792728	828739	822470	1.19313e+06	1.19959e+06	1.03705e+06	842795	5.07	370.188	C19 H30 O5 S	Androsterone sulfate
5-Megastigmen-7-yne-3,9-diol 9-glucoside	804565	799049	692419	699435	564227	565683	538073	542715	830821	850717	1	17999	1.02753e+06	986419	1.51877e+06	1484862	1.10353e+06	926222	1	1	1	1	1	1	9.68353	370.197	C19 H30 O7	5-Megastigmen-7-yne-3,9-diol 9-glucoside
Methyl 7-epi-12-hydroxyjasmonate glucoside	1.36064e+06	221042	1.33707e+06	1.3454e+06	1	967805	793438	969215	24554.3	1.75083e+06	35924.4	36955.6	1	1	1	1	27531.2	19444.2	23066.8	1	33131.4	27499	32338.8	25608.7	6.59445	402.187	C19 H30 O9	Methyl 7-epi-12-hydroxyjasmonate glucoside
Homodihydrocapsaicin	1.71645e+06	198805	1	273028	2.16728e+06	2111157	1.66114e+06	2.10186e+06	5379897	73603.7	4769794	5.60582e+06	258879	266112	245193	162814	253849	264000	230053	236877	38388.8	35678.9	1	1	4.79	321.228	C19 H31 N O3	Homodihydrocapsaicin
3b,17b-Dihydroxyetiocholane	318400	308264	265749	253710	1.17299e+06	1.37228e+06	1.65695e+06	1.6703e+06	128917	82544.4	272992	266700	23573.3	23994.5	17260.7	1	1	12464.4	41402.7	34242.4	38186.6	37970.9	1	1	8.01	292.24	C19 H32 O2	3b,17b-Dihydroxyetiocholane
Obtusilactone A	2.66193e+06	2584625	2.16861e+06	2196841	1.49471e+06	1.49082e+06	1419574	1.38963e+06	707993	711172	363303	345500	1.44158e+06	1.42985e+06	1.25188e+06	1.25897e+06	11893.1	24888.5	107936	23863.4	268128	271766	115247	108479	13.2571	308.234	C19 H32 O3	Obtusilactone A
1-Acetoxy-2-hydroxy-16-heptadecyn-4-one	3.20612e+06	3.19273e+06	221905	199125	2323194	2362636	2455308	116926	194353	196206	118273	118393	18352	26321.7	11624.5	27843.5	38570.2	37471.9	39313.2	34618.9	62632.1	1	35307.1	30490	13.4817	324.229	C19 H32 O4	1-Acetoxy-2-hydroxy-16-heptadecyn-4-one
5,7-Megastigmadien-9-ol glucoside	456380	437332	417188	406473	838485	818807	817506	845779	419857	423609	683653	666019	170088	170443	157300	159573	413080	434973	397455	407436	46425.6	41108.9	104575	97314.8	2.8525	356.228	C19 H32 O6	5,7-Megastigmadien-9-ol glucoside
Blumenol C O-glucoside	390715	385392	324474	329048	1.19568e+06	1.46535e+06	1466232	1.17801e+06	377482	366822	1	1	27753.3	33157.9	31782.7	26741.8	41765.3	27888	20635.9	26518.4	26163	24235.6	24366.4	20016.3	5.04364	372.225	C19 H32 O7	Blumenol C O-glucoside
Corchoionoside A	65767.7	74792.4	37430.6	1	200546	200607	206948	182410	86305.4	94819.6	1	74795.4	1	1	1	1	12208.4	19493.8	10517.1	1	1	10547.6	1	1	5.91	388.209	C19 H32 O8	Corchoionoside A
Pisumionoside	568603	575458	420223	428170	178271	177583	178066	176076	520056	520723	297997	294073	58405	54786.6	48362.1	48312.1	213318	222275	179057	193668	1	1	32294.3	30151.1	4.76273	404.204	C19 H32 O9	Pisumionoside
2-Pentadecylfuran	122376	11154.4	12485.2	155993	564976	556621	529873	542037	10972.7	12294.3	1	28421.7	36035.2	36518.2	30887.5	29972	318327	340745	29861.4	286713	1	1	11045.5	32911.2	3.64857	278.262	C19 H34 O	2-Pentadecylfuran
1-Octen-3-yl primeveroside	30789.4	26841.1	40653.2	40702.8	139128	131664	1	137043	1	1	16508.2	10724.6	1	1	1	1	19451.4	25081.7	24166.3	29995.4	1	1	1	1	3.14	422.214	C19 H34 O10	1-Octen-3-yl primeveroside
Sterculic acid	314296	302390	384959	394289	976179	373457	1.04337e+06	920007	183510	171724	266739	1	218155	220437	201602	202235	550924	620132	456135	479238	1	1	10877.1	10810.9	2.76429	294.256	C19 H34 O2	Sterculic acid
(R)-2-Hydroxysterculic acid	526027	501416	404163	400099	20879.1	24360.5	29472	28491.6	1	79918.8	40436.9	1	177574	160921	152888	147733	17594.7	17791.8	26823.1	28949.8	29251	31572.3	41777.4	10468.4	17.76	310.249	C19 H34 O3	(R)-2-Hydroxysterculic acid
1-Acetoxy-2-hydroxy-16-heptadecen-4-one	482090	451245	308166	300241	145637	143435	182894	179976	1	1	1	1	434500	360277	505190	444074	314297	356310	291641	280450	1	1	148363	159742	19.8367	326.245	C19 H34 O4	1-Acetoxy-2-hydroxy-16-heptadecen-4-one
13-Hydroxy-9-methoxy-10-oxo-11-octadecenoic acid	1.1184e+06	1	1472913	1	4845706	4754232	4675590	4868541	364553	364674	601733	602481	108437	43422.7	84464.2	83321.2	137262	1	1	1	73890	65754.2	21931.8	26527.7	6.45368	342.233	C19 H34 O5	13-Hydroxy-9-methoxy-10-oxo-11-octadecenoic acid
Tsangane L 3-glucoside	773894	753681	282505	268008	248373	242926	227527	370213	561022	570850	1	1	15721.6	13986	12592.7	11952.2	1	1	1	1	1	1	1	18444.1	5.53533	374.227	C19 H34 O7	Tsangane L 3-glucoside
(3S,5R,6S,7E,9x)-7-Megastigmene-3,6,9-triol 9-glucoside	538958	539297	409003	405922	330440	331332	318463	329852	535915	524961	338988	329181	82721.2	90863.7	80031.5	79301.7	65196.9	83605.8	53631.4	62285.7	25011.6	1	79846.8	79562.1	2.21435	390.222	C19 H34 O8	(3S,5R,6S,7E,9x)-7-Megastigmene-3,6,9-triol 9-glucoside
Prodelphinidin trimer GC-GC-C	1	1	1	1	16801.1	11054.2	11494.9	10754.1	17622.3	18280.5	24734.2	28886.2	17590.5	11481.4	1	18054.4	1	1	1	16050	29178.6	19336.7	24192.6	24343.2	3.59	503.191	C19 H35 N5 O6 Se	Prodelphinidin trimer GC-GC-C
Dodecanedioylcarnitine	205252	198887	288991	1	554716	556999	553941	526979	1	58880.2	1	1	39837.8	42272.8	30451.5	36344.1	140308	129280	282507	1	1	1	82072.2	85829.4	2.19765	373.241	C19 H35 N O6	Dodecanedioylcarnitine
dihydrosterculate	12818.4	22595	34600	32390.2	13208.2	11748.9	22911.5	13099	1	1	1	1	11891.5	11324.1	10434	11313.2	58621.4	65771.3	47443.3	50912.5	1	1	1	1	9.84625	295.262	C19 H35 O2	dihydrosterculate
Avocadene 1-acetate	2213705	2.20676e+06	1.713e+06	1.41785e+06	330184	314328	408359	434298	319706	324927	207213	209974	147353	149775	179204	102424	48587.4	45982.2	42743.2	55066.7	42332.3	42335.1	1	11913.7	15.43	328.26	C19 H36 O4	Avocadene 1-acetate
Margaroylglycine	431319	438617	820837	812753	612770	354450	281132	286505	455899	482443	522263	519224	1	158505	1	1	1	1	1	1	1	153336	1	1	14.09	327.276	C19 H37 N O3	Margaroylglycine
Pristanal	1	16088.6	1	1	17761	18126.1	17541.3	21327.8	11708	17287.1	18469.4	18900.5	1	1	1	1	1	1	1	1	1	1	1	1	13.68	282.295	C19 H38 O	Pristanal
Nonadecanoic acid	11172.9	1	11521.7	1	1	1	1	10802.8	1	1	1	1	11861.9	17203.7	1	10741.1	1	1	10865.8	1	1	1	1	1	20.1	298.288	C19 H38 O2	Nonadecanoic acid
Glycerol 1-hexadecanoate	2165718	2.09849e+06	1.81465e+06	1.80091e+06	1.34939e+06	1.35849e+06	1.57963e+06	1.56964e+06	1.09365e+06	1.07826e+06	1.0012e+06	995323	2407139	2434617	2030453	1920318	2395670	2395028	2.53736e+06	2.58432e+06	1.232e+06	1.19657e+06	1.23972e+06	1.22047e+06	18.2	330.276	C19 H38 O4	Glycerol 1-hexadecanoate
LPA(P-16:0e/0:0)	1	1	122726	119344	828656	846832	184882	626273	256520	227083	151127	342533	109170	103992	79525.3	95487.9	177421	150055	122098	124178	26663.3	26621.2	36562.9	23083.3	2.57727	394.254	C19 H39 O6 P	LPA(P-16:0e/0:0)
LPA(0:0/16:0)	669019	635558	473323	459559	573968	576401	577804	580920	483249	494565	331479	331329	1	1	1	1	308514	287001	275650	293333	41815.8	42100.7	29242.7	29614	4.834	410.24	C19 H39 O7 P	LPA(0:0/16:0)
Nonadecane	16500.6	12527.3	1	1	22366.1	27715.1	29441	35634.6	29272.2	41909.9	1	1	23915.3	29663.3	35904.4	28008.4	36510	35604.2	49202.6	52794	1	1	1	1	16.965	268.318	C19 H40	Nonadecane
LysoPE(0:0/14:0)	87618.4	84414.9	50898.2	43684.6	1	171679	176114	172395	1	1	1	1	1	1	1	1	42385.1	55614	48778.2	51319.8	1	1	1	1	3.04546	425.256	C19 H40 N O7 P	LysoPE(0:0/14:0)
N-Heptanoylsolamine	215317	217334	43285	39247	91129.7	94816.4	101275	104996	194368	208469	1	1	37267.6	36691.3	19101.1	33006.3	19740.1	11835.7	26907.7	26388.3	1	16002.8	1	13052.9	18.268	327.323	C19 H41 N3 O	N-Heptanoylsolamine
9-(4-Hydroxyphenyl)-2-methoxy-1H-phenalen-1-one	40775.8	37934.3	34557.2	36607.3	19935.1	20744.8	20400.2	14647	29323.2	22932.2	57479.8	58538	21315.9	21794.9	26249.8	22057.3	1	1	1	1	1	1	1	1	1.725	302.097	C20 H14 O3	9-(4-Hydroxyphenyl)-2-methoxy-1H-phenalen-1-one
Longistylin C	3.70337e+06	3.58262e+06	2.40161e+06	3159406	6.91687e+06	6527611	6736972	6946209	379427	388122	486601	504705	2.93854e+06	2.95548e+06	2.78613e+06	2.75316e+06	6.20012e+06	6791938	6411470	6684710	173989	175057	967740	966195	4.78	278.164	C20 H22 O	Longistylin C
2,3-Dehydrosalvipisone	1.29973e+06	1.31029e+06	1248062	334019	862461	892947	878228	862696	331135	347322	455242	474214	97505.2	185272	170559	87880.6	1	220141	48228.1	218407	1	1	1	1	2.86474	310.165	C20 H22 O3	2,3-Dehydrosalvipisone
Austrobailignan 7	172000	175852	163634	167074	168486	180554	295975	309460	275258	276280	1	269434	162709	123697	163042	148481	181060	175454	166194	311168	285132	289053	275669	169918	17.14	342.145	C20 H22 O5	Austrobailignan 7
5,10-Methylenetetrahydrofolic acid	497164	501020	548979	556117	237307	240294	231319	246216	296918	302745	334311	329907	70237.3	75005.4	86424.5	77959.8	1	10667.1	1	1	30323.2	32304.1	20372.6	21294	1.28	457.177	C20 H23 N7 O6	5,10-Methylenetetrahydrofolic acid
Simulenoline	227632	1	1	208963	684895	677216	671228	703900	381676	368618	426372	404858	27738.9	1	1	1	68505.1	97502.4	1	1	50900.7	49549.1	10659.7	1	2.61	325.162	C20 H23 N O3	Simulenoline
11-Hydroxytubotaiwine	343243	330499	349772	343098	815380	778252	760168	830169	205332	222865	1	1.1382e+06	10402.4	1	16546.3	6070.92	23455.1	1	18669	16684.4	23077.8	18692.4	24162.4	23838.7	7.51	340.176	C20 H24 N2 O3	11-Hydroxytubotaiwine
Ginkgolide C	37712.5	44206.9	22563	27945.5	30839.4	31622.7	32522.6	34811.6	34082	32796.7	35924.4	36955.6	1	1	1	1	27531.2	19444.2	23066.8	1	33131.4	27499	32338.8	25608.7	9.43	440.143	C20 H24 O11	Ginkgolide C
5-Hydroxy-7-(4-hydroxy-3-methoxyphenyl)-1-phenyl-3-heptanone	145573	143679	1	159975	614558	608728	591156	580089	1	1	221016	23937.9	25697.3	19359.8	27525.2	27224.3	25260.7	24162.8	17081	1	28570.9	69077.1	23427.5	10691	4.0655	328.172	C20 H24 O4	5-Hydroxy-7-(4-hydroxy-3-methoxyphenyl)-1-phenyl-3-heptanone
Vellein	32202.1	21278.9	24222.1	19828.1	30733.4	30174.8	33138.7	35694.9	29123.8	34061.8	26757.2	26010.3	1	1	1	1	26544.8	31115	27119.7	26744.1	41742.1	35427.5	32348.8	32565.3	4.514	392.143	C20 H24 O8	Vellein
Quinine hydrochloride	884088	852091	542822	702282	460848	430263	463266	425412	776648	1	129503	122048	5729.75	22700.2	16561.8	23509.9	127324	121214	116748	115263	11127.6	1	18966.7	26036.2	1.77455	360.162	C20 H25 Cl N2 O2	Quinine hydrochloride
(R)-Laudanidine	1688792	1.71802e+06	155614	416701	2.21756e+06	2.08092e+06	2.16283e+06	353433	227474	231400	508256	299594	487365	492368	450317	461123	197724	177435	180121	175584	1	1	1	1	2.617	343.173	C20 H25 N O4	(R)-Laudanidine
ajmaline	36752	554831	1.21717e+06	1.2681e+06	2.07645e+06	2.07037e+06	1.96865e+06	1.98428e+06	1759812	1.76859e+06	1	2113473	205494	206268	225086	222809	122442	90790.8	84855.3	90494.8	95258.9	137408	75891.3	75386.2	6.18739	326.208	C20 H26 N2 O2	ajmaline
8-O-Methyloblongine	703666	679624	559858	548328	433866	395828	398050	410437	4.17856e+06	4.20772e+06	362134	357522	1	36802.3	28090.3	30093	1	1	23668.1	23684.2	33327.9	36549.5	10385.5	16638.1	4.6381	328.186	C20 H26 N O3	8-O-Methyloblongine
Vitamin A2 aldehyde	379840	380760	446133	439945	490918	488699	505522	543973	333418	365722	479392	499384	17137.5	11035.1	30236.8	35741.9	1	1	1	1	1	1	1	1	15.6975	282.197	C20 H26 O	Vitamin A2 aldehyde
Juvocimene 2	2.785e+06	2.63695e+06	2.55183e+06	2.52483e+06	2.33435e+06	2.42587e+06	2615492	2630847	2.71957e+06	2569157	2.51424e+06	2.51129e+06	51338	50266.6	49165.9	41750.9	1	1	1	45305.5	46396.6	41518.8	37217.6	39604	14.78	298.192	C20 H26 O2	Juvocimene 2
Prexanthoperol	576981	570955	567793	556913	520075	548982	600049	600410	456393	460427	482865	484090	536076	522425	622541	611577	1	111861	234812	117175	141869	598603	765522	741102	14.2983	314.187	C20 H26 O3	Prexanthoperol
Gibberellin A113	642257	85765.4	662548	653934	265621	264602	266543	262711	419020	37605.5	539780	457151	12194.1	17978.7	27028.4	20437.8	1	1	854101	843568	20006.7	26705.4	73312.6	79674.5	4.27636	346.184	C20 H26 O5	Gibberellin A113
(+)-Secoisolariciresinol	260153	598841	454394	457445	1	1	43833.6	135179	234369	626846	1	1	1	1	1	1	38570.2	1	39313.2	34618.9	1	1	1	1	1.98	362.17	C20 H26 O6	(+)-Secoisolariciresinol
Carinol	41650.7	35367	24356.6	19532.2	191543	187459	24358.8	188837	25286.6	33811.4	30554.3	29285.6	1	1	1	1	1	1	1	1	1	1	1	1	8.12	378.168	C20 H26 O7	Carinol
Butyl 3-O-caffeoylquinate	40345.8	40462.4	40772	38836.5	76341.2	74672	71618	72565.6	1	1	1	1	1	1	1	1	1	1	1	1	1	1	1	1	4.41	410.161	C20 H26 O9	Butyl 3-O-caffeoylquinate
8-trans-Piperamide-C-9-1	121719	621256	512338	637548	1	1.07521e+06	1.05954e+06	1792392	306558	259773	307234	310350	264116	274703	253789	263487	611346	659409	752046	819226	79346.2	82314.3	249888	245001	4.31087	329.196	C20 H27 N O3	8-trans-Piperamide-C-9-1
Rosmaricine	335145	321075	327072	286043	292634	140459	683686	280510	812246	820195	84955.8	81545.9	279438	384103	257576	93251.1	1	1094627	1	560868	1	1	84981.6	11123.1	2.849	345.189	C20 H27 N O4	Rosmaricine
delta6-Dehydroferruginol	1.94086e+06	1.91195e+06	1	1	857547	919343	911671	919584	2879516	1	3.25467e+06	3.29656e+06	24687.8	24528.9	18609.7	94172	276008	202765	48504.6	58456.6	138957	10168	28272.2	33959.4	4.91524	284.215	C20 H28 O	delta6-Dehydroferruginol
trans-p-Ferulyl alcohol 4-O-[6-(2-methyl-3-hydroxypropionyl)] glucopyranoside	46105	1	32180.9	28450.4	1	10304.9	1	16820.8	48616.9	57986.4	29476.3	24497.4	1	1	1	1	1	1	1	1	1	1	1	1	3.22	428.168	C20 H28 O10	trans-p-Ferulyl alcohol 4-O-[6-(2-methyl-3-hydroxypropionyl)] glucopyranoside
Pancreatin	360694	379909	375688	383104	368833	363681	431827	412881	420845	406119	396280	391957	149715	145893	153033	156349	97765.7	94654.2	1	1	22972.1	21931.2	31389.3	34449.2	17.5355	300.207	C20 H28 O2	Pancreatin
Carnosolic acid	201746	184256	237207	290966	50421.9	55670.4	57994.2	57290.7	92010.5	1	163237	166090	205494	206268	172786	222809	1	90790.8	84855.3	90494.8	123329	95193.6	75891.3	75386.2	10.91	348.19	C20 H28 O5	Carnosolic acid
Eremopetasitenin A1	191459	186276	147874	147782	198284	195991	191963	189530	193414	196473	160106	1	255007	244836	459203	447729	302271	266552	1	1	69035.9	64829.6	35353.5	36394.4	8.82524	364.189	C20 H28 O6	Eremopetasitenin A1
Pteroside B	598381	581533	405610	475875	1	1	309918	320685	401816	609957	409583	339714	1	1	1	1	1	70841.5	68945.8	75527	1	1	1	1	2.00615	380.178	C20 H28 O7	Pteroside B
2-Undecyl-4(1H)-quinolinone	1	1	1	1	1	54119.1	63151.7	49656.3	1	523072	63608.5	62675.2	1	1	1	1	1	142449	148368	163633	1	1	1	1	4.43	299.225	C20 H29 N O	2-Undecyl-4(1H)-quinolinone
2-[Octahydro-4,7-dimethyl-1-oxocyclopenta[c]pyran-3-yl]nepetalactam	806410	2.09985e+06	1.00207e+06	2.76394e+06	6610766	6.46925e+06	6.4201e+06	2.29455e+06	1.28511e+06	1.2251e+06	485840	1.82456e+06	1.40171e+06	1.42533e+06	1.30076e+06	1323157	3.87766e+06	3.87171e+06	3.27546e+06	3.10838e+06	1	1	559715	540401	3.17	331.21	C20 H29 N O3	2-[Octahydro-4,7-dimethyl-1-oxocyclopenta[c]pyran-3-yl]nepetalactam
ent-kaur-16-en-19-oate	1	1	1	1	647007	628752	673743	648801	714541	692241	34615.6	817773	21593.7	21666.5	21674.7	21708.5	1	1	1	1	1	1	1	1	9.47333	301.222	C20 H29 O2	ent-kaur-16-en-19-oate
Dehydroabietane	205515	187868	194681	203986	179213	181346	1	189030	31939.5	134940	28567.5	24102.8	223131	209196	223957	222192	233772	239181	235621	227242	189542	182662	173458	189412	17.87	270.239	C20 H30	Dehydroabietane
Verbasoside	88805.7	91144.8	114763	116587	172843	165352	166838	165444	1	1	150435	154785	147566	139718	125677	128856	167068	176542	164486	175877	116205	120457	101380	104899	6.23	462.168	C20 H30 O12	Verbasoside
Oryzalexin A	1.12578e+06	1.0925e+06	1.09324e+06	1.13538e+06	1.12943e+06	1.1406e+06	1.10231e+06	1.1295e+06	1	604982	632565	652682	1.29926e+06	1.26207e+06	1.36008e+06	1.2828e+06	1.35489e+06	1.30182e+06	1.31291e+06	1251237	1.079e+06	1090719	1.17471e+06	1.18622e+06	18.98	302.221	C20 H30 O2	Oryzalexin A
Theasaponin A4	1.72102e+06	1.71547e+06	2.37164e+06	2.23592e+06	832766	904338	899651	954671	828520	841740	1.06712e+06	1.04786e+06	3.73087e+06	3.63522e+06	3.31846e+06	3.4217e+06	2466846	2321430	2.34783e+06	2.36209e+06	2.42258e+06	2.37982e+06	2.08411e+06	2039730	15.51	318.216	C20 H30 O3	Theasaponin A4
Anhydrocinnzeylanol	3.13419e+06	3144596	2.56737e+06	2473023	1	1	1.24576e+06	1.80098e+06	1	2.08827e+06	1720271	1.78503e+06	62633.6	60597.8	23478.4	18039.6	251683	190683	370474	374678	1	1	45478.8	44211.8	3.49895	366.212	C20 H30 O6	Anhydrocinnzeylanol
Cinncassiol A	1.80617e+06	1.1966e+06	1303220	1.14024e+06	1.07315e+06	1120781	1.1049e+06	1.7478e+06	1.7012e+06	1.09383e+06	1.6551e+06	1.10367e+06	1.13665e+06	1	1.12489e+06	1077773	1.55096e+06	1.3287e+06	1.63175e+06	1283666	1.06263e+06	1.46165e+06	1.02127e+06	1.64905e+06	17.01	382.195	C20 H30 O7	Cinncassiol A
Oryzalexin D	1	168454	188570	107498	445880	452911	501379	503983	1.27314e+06	1277178	1.62227e+06	1.67596e+06	243340	238155	237164	217334	349954	340994	368522	340656	402662	923780	805423	843618	18.8443	304.239	C20 H32 O2	Oryzalexin D
Cinncassiol D2	5.74759e+06	6355364	11062586	5.24574e+06	4.48459e+06	2.7276e+06	4554888	4849904	5874742	4267389	1	2.56042e+06	43195.4	44845.8	1	43085.9	1	96478.4	1	1	1	1	23133.3	22179.7	2.52765	368.216	C20 H32 O6	Cinncassiol D2
Cinnzeylanol	304843	299671	274693	265888	1	87394.7	1	94013.2	320541	336548	294428	292842	1	1	1	1	57703.1	65459.6	56436.7	57126.2	1	1	1	1	2.15	384.217	C20 H32 O7	Cinnzeylanol
Ethyl 7-epi-12-hydroxyjasmonate glucoside	62893.9	54693.5	46166.7	46616.4	22105.7	1	1	17581.1	62365.5	57209.8	29801.8	30491.1	1	1	1	1	1	1	12731.6	17433.1	32560.1	32944.7	25701.5	24597.7	6.45	416.208	C20 H32 O9	Ethyl 7-epi-12-hydroxyjasmonate glucoside
di-homo-ï¿½_-linolenate	200916	208816	332093	332588	163887	160275	143426	304249	215964	215769	246222	273473	1	1	1	1	30394.2	29851.5	32790.7	33072.9	148336	151359	1	1	12.32	305.242	C20 H33 O2	di-homo-ï¿½_-linolenate
Sterebin E	277790	253692	376156	389497	219599	221727	213125	273632	4.06407e+06	4.11867e+06	3.89368e+06	3.89977e+06	151626	143897	135685	132599	224011	219799	232333	243391	1	1	1	834352	17.6338	338.244	C20 H34 O4	Sterebin E
(-)-Matairesinol	3.24337e+06	2463296	1.94467e+06	2.05085e+06	178122	1.23895e+06	150453	164601	2.3523e+06	2.82457e+06	1.59894e+06	1.55355e+06	1	10560	1	1	411292	418099	348108	354656	1	1	1	1	2.82412	370.231	C20 H34 O6	(-)-Matairesinol
Validamycin A	92662.7	89222.2	84705.6	73140.7	98485.6	89721.9	98759	96676.1	17113	11831	39703.4	28399.4	79925.5	70731.4	101538	99491.7	96172	126912	95355.6	112500	101553	117358	117518	102303	20.95	497.2	C20 H35 N O13	Validamycin A
Geranylcitronellol	17948.1	18568.6	20090.2	24245.1	110734	1	79926.6	79296.9	38351.9	32484.9	1	1	1	45391.5	41403.8	39800.5	52000.5	69608.6	86084.7	86115.1	1	1	1	1	3.73	292.277	C20 H36 O	Geranylcitronellol
Eicosadienoic acid	180448	177306	204755	206386	464875	433288	645108	631608	1248222	1.19752e+06	1.23579e+06	1.29574e+06	81456.4	53581	81915	79261.4	188591	179829	220246	222576	354314	372285	265495	307581	20.5275	308.271	C20 H36 O2	Eicosadienoic acid
(Z)-15-Oxo-11-eicosenoic acid	1.32426e+06	1.02473e+06	1.15384e+06	1.19278e+06	3850620	3.89943e+06	4196777	4.15947e+06	15188649	6174150	17606086	18190968	840081	784340	754581	756268	2.51093e+06	2.5035e+06	2.62937e+06	2729558	4.8147e+06	12241233	4487787	4.6137e+06	18.6692	324.265	C20 H36 O3	(Z)-15-Oxo-11-eicosenoic acid
Oleoyl glycine	169852	159347	168295	166916	204645	190272	207793	222944	500566	476150	616813	647639	147360	133609	134080	139366	338790	116809	81683	100801	485283	490607	394362	1	15.3374	339.276	C20 H37 N O3	Oleoyl glycine
Neophytadiene	790043	778824	912572	886388	1.74895e+06	1145953	1.18587e+06	1.95092e+06	993406	1.01651e+06	1.21569e+06	2288781	523316	288646	497947	502407	211847	305637	303651	299772	857818	857367	670071	676441	14.02	278.303	C20 H38	Neophytadiene
Magnesium caprate	79163.2	76775.6	1	1	261538	259261	278454	287805	165752	181422	236185	229352	166481	164432	360487	371338	1157330	1.22423e+06	224184	260746	104551	109924	136592	135765	11.3036	366.264	C20 H38 Mg O4	Magnesium caprate
Phytal	331628	334952	460151	421087	234111	232559	296879	266768	464451	453464	472738	487243	127917	127717	117471	203248	134354	140637	139298	94702.5	263073	261138	223608	219857	13.11	294.297	C20 H38 O	Phytal
2-Methylacetophenone	294971	298569	230193	228316	707153	711463	693155	699222	64324.8	57825.2	69533.2	78293.2	108920	101086	108973	110036	71094.2	71222.2	56255.9	58559.8	1	1	1	1	2.358	422.239	C20 H38 O7 S	2-Methylacetophenone
Dynorphin B (10-13)	407114	441301	277450	283710	197858	204806	194838	206147	762015	763547	393592	392709	16858.8	11235.4	10676.8	11301.6	61644.8	30197	66983.4	64346	86333.2	78542.2	100535	101127	5.48667	445.279	C20 H39 N5 O6	Dynorphin B (10-13)
N-Oleoylethanolamine	749848	720491	652918	664498	424450	450144	514210	533966	1	1	3.01481e+06	2941357	753227	742211	714836	715782	502511	480728	500312	545957	2.67785e+06	2.64634e+06	2688330	2.77391e+06	17.7	325.294	C20 H39 N O2	N-Oleoylethanolamine
Stearoylglycine	349777	341035	362054	355774	386650	382060	414196	410226	963787	903749	1.03291e+06	1.258e+06	1	1	1	1	1	1	1	1	869358	947598	853517	866005	18.3375	341.291	C20 H39 N O3	Stearoylglycine
phytyl monophosphate	149586	1	136673	134971	40295.6	124481	33255.8	137255	171286	175663	1	144508	82721.2	90863.7	80031.5	79301.7	363294	396979	342854	370017	25011.6	22927.9	79846.8	79562.1	6.06	374.263	C20 H39 O4 P	phytyl monophosphate
Eicosen-1-ol	2.95221e+06	2.88258e+06	3.18602e+06	3.11195e+06	1.75053e+06	1.81107e+06	1.8868e+06	1.91184e+06	3.09079e+06	1	3.65207e+06	3.55513e+06	1.50494e+06	1.46852e+06	1390915	1.35634e+06	862301	917490	882114	898216	1.48665e+06	1.49962e+06	1.37884e+06	1390821	13.71	296.314	C20 H40 O	Eicosen-1-ol
10,20-Dihydroxyeicosanoic acid	1	1	1	1	229211	237778	80985.8	256123	1	1	115529	109562	1	1	1	1	22876.1	28363.9	27981.3	1	104551	1	136592	141002	16.88	344.282	C20 H40 O4	10,20-Dihydroxyeicosanoic acid
Stearoylethanolamide	397235	379754	408820	418128	1657221	342350	2487445	1.86818e+06	227641	231994	370866	375314	184397	160297	153125	163607	718176	729128	795896	842899	193122	1.29651e+06	623976	1.68127e+06	16.5825	327.306	C20 H41 N O2	Stearoylethanolamide
LysoPE(0:0/15:0)	43670.6	514149	328501	327987	105060	115739	99857.3	99775.8	817779	814876	89859.5	89370.3	28633.9	28384.2	34443.4	29474	130528	144552	123747	110385	20598.5	28186.3	26573.5	27303.5	9.88667	439.261	C20 H42 N O7 P	LysoPE(0:0/15:0)
Eicosan-1-ol	1	56418.1	32701.9	39042.7	17844.3	11205	12567.7	18933.7	1	1	22715.2	21358	1	1	1	1	1	1	1	1	1	1	1	1	9.94	298.32	C20 H42 O	Eicosan-1-ol
1,20-Eicosanediol	21694.8	27265.3	12148.7	12794.2	10757	10621.1	16203.3	12192.1	39316.9	39872.1	16468.2	12967	1	1	1	1	1	1	1	1	1	1	1	1	9.41	314.315	C20 H42 O2	1,20-Eicosanediol
4'-O-Methylkanzonol W	1	1	1	1	28118.8	26669	28023.9	19812.3	53716.3	54321.6	50142.8	52054.5	1	1	1	1	1	1	1	1	1	1	1	1	4.48	350.111	C21 H18 O5	4'-O-Methylkanzonol W
Xanthoangelol E	231155	229190	157408	166195	69059.4	69243.7	64746	63308.6	18231.6	25133.5	31689	25455.8	11028.7	10900.1	13566.3	11462.2	42236.1	39789.9	24538.1	27985.7	25213.5	17405.7	1	1	1.80909	370.14	C21 H22 O6	Xanthoangelol E
Margrapine A	1	1	34983.5	35565.8	61648.8	62506.3	47738.1	46718.1	1	1	30823.8	30994.9	1	1	1	1	1	1	1	1	1	1	1	1	3.24	401.157	C21 H23 N O7	Margrapine A
Quebrachidine	57783.5	58005	1	37145.4	138111	1	137464	135589	36718.1	29499.2	1	1	20150.6	24886.9	18187.3	24062.7	96794.1	108923	120495	133709	1	1	26265.1	28999.1	4.11	352.181	C21 H24 N2 O3	Quebrachidine
3-Hydroxyphloretin 2'-O-glucoside	52350	50896.9	42598.8	44126	34294.2	34282.6	29055.9	23625.6	37912	43637.3	40483.2	38053.6	62426	58215.5	50459.5	60311.3	27897.2	30792.6	28438.6	29960.9	82765.8	85225.3	84161	82467.9	3.22	452.129	C21 H24 O11	3-Hydroxyphloretin 2'-O-glucoside
3-Hydroxy-4-isopentenyl-5-methoxybibenzyl-2-carboxylic acid	298978	286458	317487	306957	582814	579534	569566	564991	212870	194864	302481	288166	36879	40896.7	44793.1	42901.4	55803	55325.5	48326.9	50114.1	23077.8	18692.4	24162.4	23838.7	5.25667	340.173	C21 H24 O4	3-Hydroxy-4-isopentenyl-5-methoxybibenzyl-2-carboxylic acid
(-)-Arctigenin	10744	38308.8	60556.2	52116.5	151963	1	152883	152296	62614.2	13254.3	85631.7	73517.6	22816.6	22995.9	12468	11223.3	17845.8	17728.9	11678.1	16485.7	1	1	1	1	2.00789	372.163	C21 H24 O6	(-)-Arctigenin
Medioresinol	685894	677903	518907	515499	334683	331784	325850	338523	637651	652403	357302	353317	1	1	1	1	34290.5	17114.7	28577	11281	24952.1	17011.8	1	1	3.32667	388.16	C21 H24 O7	Medioresinol
Dehydropipernonaline	340469	320257	308326	298966	298829	1.88146e+06	294067	315947	3805916	3.8994e+06	4345821	289317	229990	1	228389	206271	542298	500527	442300	446976	610126	567343	202982	212524	2.29565	339.188	C21 H25 N O3	Dehydropipernonaline
17-O-acetylnorajmaline	9238935	9607935	6.04125e+06	6.05857e+06	3.46644e+06	3.47267e+06	3533386	3.50335e+06	9112099	9010930	3.34198e+06	3.345e+06	7.54747e+06	7.41391e+06	6.95565e+06	6904441	6.89242e+06	6.36218e+06	6879207	6.7485e+06	6.96722e+06	6.92657e+06	6250345	6157208	6.62	354.193	C21 H26 N2 O3	17-O-acetylnorajmaline
7-(4-Hydroxy-3-methoxyphenyl)-5-methoxy-1-phenyl-3-heptanone	769890	2.51003e+06	796366	660465	6045069	2.57652e+06	5623231	5930220	331197	1.43276e+06	993287	1.03168e+06	180323	184897	170254	157507	65765.2	65880.6	54098.1	300747	54016.4	44689.5	108221	105058	1.94625	342.189	C21 H26 O4	7-(4-Hydroxy-3-methoxyphenyl)-5-methoxy-1-phenyl-3-heptanone
Hexahydrocurcumin	1	1	111669	110074	189377	179289	445155	452647	229238	225734	310473	303692	51136.3	46084.1	40677.2	50586.1	1	262339	75821.1	76597.3	64927.7	61264.9	31080.6	30443	3.83667	374.177	C21 H26 O6	Hexahydrocurcumin
(E)-Casimiroedine	87927.3	94659.3	1	26087.6	119931	114419	109463	115434	106503	116266	1	1	1	1	1	1	16824.9	16990	10178.3	1	1	1	1	1	2.76167	417.185	C21 H27 N3 O6	(E)-Casimiroedine
Pipernonaline	100901	101521	648614	646508	3095301	3.0774e+06	241624	3.52074e+06	288035	353759	2251651	2.26345e+06	25960.9	18955.5	17566.3	11752.9	1	326976	281757	295008	1	1	20634.3	23239.7	5.75333	341.196	C21 H27 N O3	Pipernonaline
(S)-Laudanosine	583040	273097	725117	791279	84326.5	643508	182568	116133	642514	254246	1	1	360157	380503	350206	338024	763984	861020	847075	869314	10812.6	1	71609.7	58789.3	3.00857	357.193	C21 H27 N O4	(S)-Laudanosine
N-Jasmonoyltyrosine	175986	357286	191765	185824	374952	369296	350431	366764	328143	328663	1	12079.1	24732.8	30069	36844.2	24026.7	96091	105498	87673	90580.1	16684.9	1	35893	36039.6	2.64091	373.186	C21 H27 N O5	N-Jasmonoyltyrosine
Bakkenolide D	838815	823280	692419	699435	376392	374234	364428	386873	830821	850717	193996	195695	1.02753e+06	986419	1.51877e+06	1484862	1.10353e+06	926222	1	1	1	1	1	1	9.51667	408.153	C21 H28 O6 S	Bakkenolide D
Tryptophol [xylosyl-(1-6)-glucoside]	773256	753548	608324	610268	411465	405478	397964	394634	714218	740413	419411	426709	1	1	1	1	1	1	1	1	1	1	1	1	2.12	455.188	C21 H29 N O10	Tryptophol [xylosyl-(1-6)-glucoside]
Piperolein B	214001	200005	144791	141810	1.4573e+06	1.05314e+06	1.60841e+06	1.38882e+06	245424	248529	208178	56632.6	26453.7	53176	53406.3	54812.5	216198	1	280851	170011	1	1	28864.6	30436.4	4.45571	343.212	C21 H29 N O3	Piperolein B
N-Methylrosmaricine	289789	297323	295145	340113	1.30452e+06	1.24134e+06	806490	1.19563e+06	196138	221032	233821	230030	891402	840143	826966	840166	3356531	485833	2.96858e+06	3.28194e+06	57860.8	1	534074	528751	2.96826	359.204	C21 H29 N O4	N-Methylrosmaricine
Neopetasitenine	66407.2	64318.6	53826.7	58744.3	29310.8	18421.6	16276.9	24065.7	66212.3	64324.5	37666.6	38500.8	14638.8	18572.7	14668	14157.2	34160.6	33842	10506.2	16206.3	1	1	1	1	1.994	423.193	C21 H29 N O8	Neopetasitenine
3-(8,11,14-Pentadecatrienyl)phenol	1.77798e+06	1767186	71406.1	77726.2	219525	1.76041e+06	1.85902e+06	1.8591e+06	117065	2.0203e+06	32829.1	118900	428305	418187	360231	363104	681596	658722	719734	684919	189294	1	789608	771045	4.49435	298.224	C21 H30 O	3-(8,11,14-Pentadecatrienyl)phenol
Lusitanicoside	369909	371470	1	192136	103436	98990.6	100256	101787	486730	496064	1	1	1	1	1	1	1	1	1	1	1	1	1	1	2.87	442.193	C21 H30 O10	Lusitanicoside
6-Feruloylglucose 2,3,4-trihydroxy-3-methylbutylglycoside	135724	135015	94868.4	87587.7	222303	233032	226425	233887	102459	102063	35827.7	29705	153821	157438	179578	183763	18670.3	13294.9	21350.3	21256.5	1	1	1	1	2.034	474.171	C21 H30 O12	6-Feruloylglucose 2,3,4-trihydroxy-3-methylbutylglycoside
16-O-Methylcafestol	1.81736e+06	1.79522e+06	1.523e+06	1.55447e+06	181321	199552	177387	30049.8	488828	491971	248784	250388	1.01646e+06	1.00825e+06	886859	881927	380466	460763	394820	437255	78176	70012.3	122143	129918	11.0438	330.216	C21 H30 O3	16-O-Methylcafestol
[10]-Dehydrogingerdione	462321	133332	221905	199125	110128	194363	195984	204421	705633	702458	513716	27612	69694.4	76753.7	69856.2	68277.9	81305.4	63887.7	67984.5	56452.6	61235.5	49021.5	44347.1	38712.8	7.06	346.224	C21 H30 O4	[10]-Dehydrogingerdione
Pteroside Z	81752.9	76884.3	11248.5	5832.44	309102	289528	281631	287170	320624	308920	168715	173649	27753.3	33157.9	31782.7	26741.8	41765.3	27888	20635.9	26518.4	26163	24235.6	24366.4	20016.3	4.78667	394.207	C21 H30 O7	Pteroside Z
Pteroside A	1	1	1	1	1	28799.4	30399.4	27477.8	28775.4	31868.8	13177.5	1	69605	66795.8	70072.8	76184.9	1	1	1	1	1	1	1	1	1.85	410.188	C21 H30 O8	Pteroside A
11,13-Dihydrotaraxinic acid glucosyl ester	568603	575458	420223	428170	290990	285179	269044	279551	520056	502607	297997	294073	1	1	1	1	1	1	1	1	1	1	1	1	3.96	426.189	C21 H30 O9	11,13-Dihydrotaraxinic acid glucosyl ester
16beta-Hydroxystanozolol	1.56465e+06	1.72072e+06	1	1	1	1	50023.7	54068.5	1	1.51223e+06	1	12315.2	42177.7	12900.2	1.52989e+06	40797.9	1.80865e+06	1.79078e+06	261791	1767780	1	1	12027.9	26076.9	10.2094	344.249	C21 H32 N2 O2	16beta-Hydroxystanozolol
[10]-Shogaol	7673195	7.66945e+06	5441020	5352406	3.70787e+06	3.69237e+06	3689320	3.69375e+06	7834054	7.83895e+06	3.88574e+06	3900888	1.51247e+06	1.48915e+06	1.40726e+06	1.42164e+06	1.28832e+06	1.26008e+06	1.34033e+06	1.30298e+06	1.17535e+06	1.42983e+06	1.01309e+06	1.2245e+06	4.92417	332.232	C21 H32 O3	[10]-Shogaol
[10]-Gingerdione	2.10321e+06	2.12738e+06	1.41511e+06	1.39278e+06	1.40164e+06	1.36379e+06	1.31914e+06	1.35935e+06	2143507	2.15938e+06	1.10612e+06	1.11136e+06	770542	769426	709335	714925	573235	561425	605520	598429	816543	830059	705998	690933	3.75	348.227	C21 H32 O4	[10]-Gingerdione
5-(2,3-Dihydroxy-3-methylbutyl)-4-(3,4-epoxy-4-methylpentanoyl)-3,4-dihydroxy-2-isopentanoyl-2-cyclopenten-1-one	538958	539297	409003	405922	330440	331332	318463	329852	535915	524961	338988	329181	82721.2	90863.7	80031.5	79301.7	323263	359631	306237	327511	25011.6	22927.9	79846.8	79562.1	2.145	412.204	C21 H32 O8	5-(2,3-Dihydroxy-3-methylbutyl)-4-(3,4-epoxy-4-methylpentanoyl)-3,4-dihydroxy-2-isopentanoyl-2-cyclopenten-1-one
Suspensolide F	94067.7	96462.9	72345.7	77617.8	248181	247649	243923	256543	45545.1	46494.3	62620	64604	1	1	1	1	1	1	1	1	1	1	1	1	2.27	478.205	C21 H34 O12	Suspensolide F
Stachyoside A	114089	117746	147593	151651	167379	167745	178390	174628	122882	130178	170874	169800	393875	386447	370278	373247	380722	10961.8	413293	10643.6	447824	438412	399420	418012	5.52	526.19	C21 H34 O15	Stachyoside A
(S)-[10]-Gingerol	2.00127e+06	2.1367e+06	1.64442e+06	1.40748e+06	330184	1	408359	434298	319706	324927	207213	209974	147353	149775	179204	177306	2.10139e+06	2.21197e+06	2.2275e+06	2324618	113565	42335.1	306926	267479	12.4743	350.242	C21 H34 O4	(S)-[10]-Gingerol
3b-Allotetrahydrocortisol	109589	1	352618	336623	310900	302741	349129	357936	195456	197799	297766	289979	290805	663187	686968	854882	173612	168905	126374	136165	946304	930647	655385	640693	14.0078	366.237	C21 H34 O5	3b-Allotetrahydrocortisol
Pentadecylbenzene	29308.6	36349.5	11482.9	1	157798	156092	205262	202060	1	1	31997.2	26996.4	1	1	1	1	363475	408977	1	319044	123723	118448	169005	174264	20.825	288.289	C21 H36	Pentadecylbenzene
Sinapoylspermine	325081	330836	308520	346705	1.24066e+06	1.20918e+06	1.15552e+06	1.19144e+06	189386	193383	435971	439618	180448	190531	175054	171762	348893	390705	255471	276327	1	1	58540.1	1	4.14905	408.274	C21 H36 N4 O4	Sinapoylspermine
APGPR Enterostatin	1600140	1.56492e+06	1.28244e+06	238606	911833	223673	922553	523405	2196779	290534	1164877	1.15979e+06	45358.6	49317.3	45564.8	41248.8	33312.9	34109.6	50571.7	54600.5	1	1	1	1	2.698	496.274	C21 H36 N8 O6	APGPR Enterostatin
3-Pentadecylphenol	1.14887e+06	1.14759e+06	1.5466e+06	1561442	5002706	5.04432e+06	4817711	4.94679e+06	364553	364674	619184	624494	108437	96028.3	1	1	1	1	1	1	1	1	1	1	3.72	304.277	C21 H36 O	3-Pentadecylphenol
Geranyl apiosyl-glucoside	1	1	63357.2	51880.3	294145	298095	261870	277315	1	1	84332.1	76760.7	1	1	1	1	1	1	1	1	1	1	1	1	6.42	448.233	C21 H36 O10	Geranyl apiosyl-glucoside
Adipostatin A	302834	301656	272270	275116	706754	693025	1	694570	271627	261779	1	310936	206648	200084	1	1	624843	1	1	593216	1	1	1	1	4.15	320.264	C21 H36 O2	Adipostatin A
3-Methyl-5-pentyl-2-furanundecanoic acid	357557	350738	1	246136	196539	617390	372087	725547	372398	392795	1	1	1	1	1	1	1	1	1	1	1	1	1	1	6.59333	336.276	C21 H36 O3	3-Methyl-5-pentyl-2-furanundecanoic acid
[10]-Gingerdiol	2.10966e+06	2.03936e+06	1.77965e+06	1.7553e+06	1.31724e+06	1.32905e+06	1.54067e+06	1.53816e+06	1.05508e+06	1.03803e+06	978045	958408	2342282	2369646	1.9723e+06	1.8678e+06	2.33359e+06	2.33211e+06	2.46754e+06	2.50737e+06	1.2003e+06	1.16319e+06	1.20995e+06	1.18931e+06	18.22	352.258	C21 H36 O4	[10]-Gingerdiol
gamma-Eudesmol rhamnoside	75106.9	1	1	1	1	97859.5	85383.1	99509.2	1	1	1	1	16300.2	16564.9	78317.9	11345.1	1	1	1	1	1	1	56244.4	51099.8	7.853	368.264	C21 H36 O5	gamma-Eudesmol rhamnoside
Glucosyl (2E,6E,10x)-10,11-dihydroxy-2,6-farnesadienoate	84209.9	90223	43938	46319.2	218296	215295	225483	214087	55442.8	63002.1	25192	26590.2	48585.6	28302.5	37119.5	20256	1	1	28466.3	22148.3	41815.8	42100.7	29242.7	29614	8.21546	432.246	C21 H36 O9	Glucosyl (2E,6E,10x)-10,11-dihydroxy-2,6-farnesadienoate
MG(0:0/18:2(9Z,12Z)/0:0)	876116	864102	972562	1.00764e+06	394642	397495	449784	458525	652280	626247	700840	668038	560284	879663	811026	797689	699515	166715	129579	134559	119535	123786	147992	148409	18.3887	354.275	C21 H38 O4	MG(0:0/18:2(9Z,12Z)/0:0)
CPA(18:1(11Z)/0:0)	473850	609952	346188	348242	202365	178883	181138	560272	585550	561046	357236	336742	124392	117453	116899	114130	17017.5	212998	1	1	1	1	32100	35671	2.018	418.247	C21 H39 O6 P	CPA(18:1(11Z)/0:0)
LPA(0:0/18:2(9Z,12Z))	1	1	1	1	1.65873e+06	266318	247220	268884	1	1	1	1	1	1	1	1	18132.8	25873	17032.3	20912.5	1	1	1	1	2.705	434.247	C21 H39 O7 P	LPA(0:0/18:2(9Z,12Z))
Dolichyl beta-D-glucosyl phosphate	11025.3	11775	28983.4	30075.3	22456.6	31993.4	32723.7	36142.8	1	1	20464.6	31959.3	1	1	1	1	57548.3	55192.5	24287.5	34512.4	1	1	1	1	2.45929	466.225	C21 H39 O9 P	Dolichyl beta-D-glucosyl phosphate
Tuftsin	33210.1	31609	88052.1	89567.6	139469	1	148056	153422	15934.8	12008.3	1	10385.1	1	1	1	1	1	1	1	1	1	1	1	1	8.03	500.293	C21 H40 N8 O6	Tuftsin
6,8-Heneicosanedione	54907	1	1	76911.1	80907.4	86232.9	89709.4	90133	69951.7	1	92469.7	98161.9	58152.3	67938.5	50135.3	53516.2	55551.9	51738.6	56227.8	58446	46114.6	47314.1	51668.3	60294.9	20.33	324.303	C21 H40 O2	6,8-Heneicosanedione
Polyoxyethylene (600) mono- ricinoleate	252487	141507	194087	202714	138304	292721	153282	156388	355574	350051	166750	179332	104365	107996	103649	94587.7	117892	115150	112703	119794	84794.6	94526.3	90304.2	92772.3	15.3392	340.296	C21 H40 O3	Polyoxyethylene (600) mono- ricinoleate
Glyceryl monooleate	221672	125347	144946	151666	264346	267640	267768	239074	1	1	79213.6	45454.6	353548	349204	336851	340377	408738	405798	339197	355287	111274	1	1	1	18.55	356.291	C21 H40 O4	Glyceryl monooleate
2-Hydroxymyristoylcarnitine	47846.8	45094.2	39586.5	33085.2	35266.9	42062.4	42153.6	43326.6	16789.4	11431.1	11493	1	1	1	1	1	10761.5	12063.6	10818.2	11643	1	1	1	1	16.52	387.299	C21 H41 N O5	2-Hydroxymyristoylcarnitine
CPA(18:0/0:0)	61326.4	48250.7	90597.5	90165.9	112489	121706	124324	118876	67413.6	69957.3	83795.3	82790.6	1	1	1	1	11644.7	114609	1	1	1	1	1	1	8.09571	420.258	C21 H41 O6 P	CPA(18:0/0:0)
9-Hexadecenoylcholine	250642	273179	1	190598	244554	198626	220757	285107	310652	359492	193562	214306	406257	404882	393963	388274	491863	480254	402662	420780	114188	111543	1	1	13.1	340.322	C21 H42 N O2	9-Hexadecenoylcholine
LysoPE(0:0/16:1(9Z))	70607.9	73775	130723	123971	225324	227808	214647	224560	164938	181689	111595	102388	21110.9	16655.5	52369.9	11213.9	88815.4	105675	112516	110844	1	1	1	1	2.673	451.265	C21 H42 N O7 P	LysoPE(0:0/16:1(9Z))
Propylene glycol stearate	1	646964	3.25427e+06	3.36904e+06	1.84796e+06	1.8136e+06	1965905	26784.4	134971	1	2.05225e+06	151308	1	1	1	1	12368.5	19186.3	19705.5	18444.3	91798.8	96673.6	1	78628.3	17.1418	342.314	C21 H42 O3	Propylene glycol stearate
Glycerol 1-octadecanoate	8.18285e+06	8589584	6.3296e+06	6240533	5063794	5282445	5.6389e+06	5.48948e+06	4.78903e+06	4.74344e+06	4.58389e+06	4531663	6.27406e+06	6.56755e+06	5962769	5.77145e+06	6.14642e+06	5965996	5941667	6.03471e+06	4.00735e+06	4.16725e+06	4344792	4.46137e+06	19.5	358.307	C21 H42 O4	Glycerol 1-octadecanoate
LPA(0:0/18:0)	1	1	20309.4	630682	39561.9	1.21531e+06	1.14984e+06	51081.3	906317	907402	862891	833099	52411.8	348797	46818.7	42027.3	533361	556736	741485	750517	19297.7	26259.6	22848	36120.6	6.23591	438.284	C21 H43 O7 P	LPA(0:0/18:0)
PE(P-16:0e/0:0)	1	1	1.18363e+06	1.20795e+06	1.75908e+06	1.74274e+06	1.61982e+06	1.5728e+06	12126.8	17293.2	1	703296	1.45988e+06	1.49349e+06	1.34953e+06	1.3393e+06	3.89998e+06	4.26557e+06	3.6314e+06	3803088	273361	281847	717512	677285	2.91333	437.286	C21 H44 N O6 P	PE(P-16:0e/0:0)
LysoPE(0:0/16:0)	130202	130550	178311	178017	140978	138255	123700	120481	1	1	61720	60344.3	221792	207905	186535	181760	150887	153970	161524	164078	243648	257068	175152	159806	14.95	453.284	C21 H44 N O7 P	LysoPE(0:0/16:0)
LPA(18:0e/0:0)	934483	917489	1.15847e+06	1.16576e+06	1.43188e+06	1.64455e+06	1.71922e+06	1.85176e+06	799522	692713	1.60277e+06	1.50727e+06	33019.9	31745.4	34632.3	35018.2	48750.9	42947.9	34196	24877.5	20347.3	20513.2	21310.1	22650.6	21.72	424.296	C21 H45 O6 P	LPA(18:0e/0:0)
8-Methyldihydrochelerythrine	41030.1	41178.3	49179.4	36876.2	32608.9	80229.2	36836.9	51125.7	55581.8	48900.5	52378.6	58659.9	1	1	1	1	1	10401	1	1	1	1	1	1	2.01462	363.152	C22 H21 N O4	8-Methyldihydrochelerythrine
Nequinate	23522.2	28031.1	206360	6456.3	112304	110142	108416	112218	27288.9	31639.7	40882.5	260362	1	1	1	1	1	1	1	1	1	1	1	1	2.7125	365.157	C22 H23 N O4	Nequinate
Di-4-coumaroylputrescine	598381	311212	405610	248243	1.33105e+06	1098764	1.29711e+06	1310815	253320	288234	409583	339714	122025	119819	113598	115573	343952	381413	373258	385977	1	1	30644.1	28894.6	2.24909	380.169	C22 H24 N2 O4	Di-4-coumaroylputrescine
Oxytetracycline	15895	11203.4	11066.6	11225.2	24374.8	19747.4	25462	21211.2	17457.5	13796.3	19643.6	19378.1	20293.7	19984.4	17839.4	13821.2	24674.8	21811.2	27119.3	28047.5	18270.6	1	1	1	6.35	460.152	C22 H24 N2 O9	Oxytetracycline
2',4-Dihydroxy-4',6'-dimethoxy-3'-prenylchalcone	88294.4	85765.4	60886.8	67312.5	265621	264602	266543	262711	17720.4	17854.2	26497	32510.6	1	1	1	1	1	54749.4	53102.6	55551.3	1	1	1	1	4.88	368.162	C22 H24 O5	2',4-Dihydroxy-4',6'-dimethoxy-3'-prenylchalcone
Hemiariensin	41650.7	35367	24356.6	19532.2	13462.9	20956.5	24358.8	29243.5	25286.6	33811.4	30554.3	29285.6	1	1	1	1	1	1	1	1	1	1	1	1	9.44	400.151	C22 H24 O7	Hemiariensin
N-2-[4-(3,3-Dimethylallyloxy)phenyl]ethylcinnamide	495992	489885	386559	389382	990258	959451	961631	986661	607093	615901	685177	692214	167623	161457	119009	154556	437128	458458	187658	352493	19856.3	12085.2	49040.3	69634.9	4.86667	335.183	C22 H25 N O2	N-2-[4-(3,3-Dimethylallyloxy)phenyl]ethylcinnamide
Marmeline	251296	243662	348742	348730	2.29468e+06	2.3342e+06	2287820	2337731	1.15412e+06	1.16339e+06	1.58237e+06	1.58525e+06	214191	220927	194883	202009	611346	659409	752046	807823	79346.2	82314.3	249888	245001	5.105	351.18	C22 H25 N O3	Marmeline
Licarin C	2.09925e+06	2.11522e+06	1	1	2.9477e+06	2.93251e+06	2.94296e+06	2.96013e+06	114639	17120.4	3078166	17402.8	991259	978916	928038	925420	816766	1	828739	822470	1.19313e+06	989512	848983	842795	4.68	370.188	C22 H26 O5	Licarin C
Clusin	1	1	1	1	49887	49507.7	50484.6	57430.6	1	1	1	1	1	1	1	1	1	1	1	1	1	1	1	1	8.09	402.167	C22 H26 O7	Clusin
Vestitone 7-glucoside	1	1	1	1	25867.5	25732.6	19789.1	30865	1	1	1	1	1	1	1	1	1	1	1	1	1	1	1	1	3.76	434.16	C22 H26 O9	Vestitone 7-glucoside
Danazol	1484827	3.27179e+06	1118569	438330	1.02894e+06	956200	1.14128e+06	1077683	4781678	4529696	268648	198094	88990.4	94979.1	88060.3	85318.4	313935	342961	209657	337254	38388.8	35678.9	40501.4	43298.6	4.5975	337.203	C22 H27 N O2	Danazol
Thalicpureine	1	46311	81820.1	70576.8	372825	229051	221965	219464	799613	860940	903023	926072	155301	149280	158733	157552	109752	110840	119882	119086	112080	132112	106800	104841	1.50957	385.193	C22 H27 N O5	Thalicpureine
Cappariloside B	42503.9	44319.1	35493.5	36799.3	24316.1	31983.1	30746.4	31958.6	37649	40007.2	26027.1	22187	41021.7	34460.5	33150.5	33120.7	35124.5	40992.8	32385.9	36589.7	37817.7	43086.9	42164.4	35957.5	6.21	496.179	C22 H28 N2 O11	Cappariloside B
7-Methyl-1,4,5-naphthalenetriol 4-[xylosyl-(1-6)-glucoside]	88805.7	91144.8	114763	116587	172843	165352	166838	165444	99899.9	100430	150435	154785	147566	139718	125677	128856	167068	176542	164486	175877	116205	120457	101380	104899	6.23	484.15	C22 H28 O12	7-Methyl-1,4,5-naphthalenetriol 4-[xylosyl-(1-6)-glucoside]
gamma-Crocetin	1.3251e+06	1	859160	832138	863942	1.56833e+06	1.07284e+06	1.0129e+06	1	4266471	2502805	2.60155e+06	1.04374e+06	1.0582e+06	996960	988820	1.04433e+06	646562	1	1	1	1	1	302258	2.49059	356.204	C22 H28 O4	gamma-Crocetin
Isomammein	566314	562257	592061	411622	622144	708882	694172	714199	539077	551871	606739	591198	1	1	157300	159573	281367	309073	287072	1	46425.6	41108.9	104575	97314.8	3.54714	372.19	C22 H28 O5	Isomammein
Cyclomammein	516561	513677	272723	604058	704708	716557	667652	681639	400182	390980	162125	403203	63800	61007.1	55932.9	55116.4	199704	188054	203515	212333	10277.3	1	33081	26042.3	1.8	388.194	C22 H28 O6	Cyclomammein
(2S,4R,6S)-2-[2-(4-hydroxy-3-methoxyphenyl)ethyl]tetrahydro-6-(4-hydroxy-3,5-dimethoxyphenyl)-2H-pyran-4-ol	25130.9	20355.4	11904	11804.5	50241.9	52248.8	41035.8	42318.6	1	1	1	1	39030.6	42541.2	35744	32539.3	1	1	33435.3	39650.3	181759	204492	109274	99183.3	5.50889	404.189	C22 H28 O7	(2S,4R,6S)-2-[2-(4-hydroxy-3-methoxyphenyl)ethyl]tetrahydro-6-(4-hydroxy-3,5-dimethoxyphenyl)-2H-pyran-4-ol
(-)-Aspidospermine	1	1	202456	199780	177986	191419	169942	146614	166987	239284	270998	258207	221849	1	213643	222434	176311	191203	136508	141473	1	1	1	1	10.6812	354.239	C22 H30 N2 O2	(-)-Aspidospermine
Apo-14'-zeaxanthinal	338678	336904	180035	248082	650265	468957	1.05993e+06	541252	315943	304332	1	140530	243340	238155	237164	217334	215630	207169	219763	236128	138959	152505	178885	168139	11.7087	326.219	C22 H30 O2	Apo-14'-zeaxanthinal
2-Hydroxy-6-(8,11,14-pentadecatrienyl)benzoic acid	624030	546529	457241	528004	843149	851657	962702	959156	1.25844e+06	620224	1.14408e+06	1.1361e+06	1	1	74808.8	75845.7	254778	260462	260585	262219	470117	470602	314067	315338	14.8305	342.216	C22 H30 O3	2-Hydroxy-6-(8,11,14-pentadecatrienyl)benzoic acid
7-Hydroxysecoisolariciresinol	552321	552514	169607	176336	895052	900931	853991	869825	390236	420822	373626	306684	254310	238306	227513	219240	488593	562598	417708	439278	1	1	1	1	3.912	374.216	C22 H30 O5	7-Hydroxysecoisolariciresinol
6,7-Dimethoxy-7-epirosmanol	14071649	3590768	11381872	11334410	6.25104e+06	6608773	1	6.27599e+06	13115784	14295688	9564660	9337885	43195.4	44845.8	42856.1	43085.9	99890.3	90260.2	101340	98856.8	1	1	23133.3	22179.7	2.38714	390.198	C22 H30 O6	6,7-Dimethoxy-7-epirosmanol
8-Propanoylneosolaniol	62893.9	54693.5	46166.7	46616.4	22105.7	1	1	33846.7	62365.5	57209.8	29801.8	35007.4	69722.3	78443.1	1	1	1	1	12731.6	17433.1	32560.1	32944.7	25701.5	24597.7	7.31667	438.191	C22 H30 O9	8-Propanoylneosolaniol
Piperchabamide D	601643	606334	279324	292051	1	548633	319738	333599	389405	393568	1	1	73496.2	1	68994.9	65783.5	35621.3	20402.6	1	121049	1	1	1	113892	2.8375	357.23	C22 H31 N O3	Piperchabamide D
Macrophorin A	224056	205704	301177	306563	219599	221727	213125	273632	2.87188e+06	2910155	2678904	761616	124083	120969	114029	110287	224011	219799	232333	243391	523707	509203	1	367124	17.7826	360.226	C22 H32 O4	Macrophorin A
Prehumulone	90560.7	90619.4	77764.5	121863	57475.7	1	77832.9	76443.3	166987	239284	270998	258207	143259	143032	132485	141958	82518.6	108403	144284	116158	36514.3	35043.7	40131.7	43940.5	15.6874	376.221	C22 H32 O5	Prehumulone
Dihydrofukinolide	3037414	2.98655e+06	2.43457e+06	2.44259e+06	1	141609	388122	396545	2.6136e+06	70024	387449	374389	83179.2	80404.4	162503	155637	104709	1	387791	374379	581151	576374	452258	448081	11.4477	392.221	C22 H32 O6	Dihydrofukinolide
3-Ethoxyniveusin A	23965	18877.3	20401.2	21295.3	337673	340080	364872	357176	264159	262216	256782	268745	62997.4	62134.9	67914.4	67193.7	327976	347911	253187	263040	235040	220618	244854	243316	15.7367	424.206	C22 H32 O8	3-Ethoxyniveusin A
all-cis-7,10,13,16,19-docosapentaenoate	1	1	1	74636.5	521028	506885	487940	482010	1	1	1	1	399050	410896	376696	368839	457115	502684	624468	659368	1	1	330986	356369	3.01	329.247	C22 H33 O2	all-cis-7,10,13,16,19-docosapentaenoate
Methyl-[10]-shogaol	1	1.02473e+06	1.1484e+06	1.18152e+06	3.80206e+06	3.84978e+06	4.14056e+06	4.10729e+06	1	6.04174e+06	6970804	1	840081	784340	754581	756268	2.48034e+06	2471882	2596253	2.6889e+06	4.74657e+06	1	4.41883e+06	4517117	18.39	346.247	C22 H34 O3	Methyl-[10]-shogaol
Annosquamosin A	451820	1.01502e+06	567125	556574	2.09659e+06	2.12351e+06	2.40048e+06	1.0545e+06	9976232	9791035	12146663	12105034	850812	833827	802127	800275	795808	906259	983742	989974	10629552	10438277	10238789	10974345	17.1817	362.242	C22 H34 O4	Annosquamosin A
Annoglabasin F	32435.7	27843.5	1	1	179075	186831	197774	193841	595806	585874	867428	872354	1	1	24884.9	25659.2	173185	188618	189759	201303	1	190230	229272	223028	12.0926	378.236	C22 H34 O5	Annoglabasin F
Dihydrozeatin-9-N-glucoside-O-glucoside	107327	111453	55873.5	71243.1	125627	115422	109797	108108	11443	53877.4	24989.1	20343.9	19913.3	18990.1	13293.1	12172.9	1	1	1	1	63085.6	62883.9	48975.2	52937	1.998	545.236	C22 H35 N5 O11	Dihydrozeatin-9-N-glucoside-O-glucoside
Bis-gamma-glutamylcysteinylbis-beta-alanine	1	1	1	1	52715.9	56150.2	63109.9	66747.2	30067.3	28681	68535.8	68822.8	1	1	1	1	1	1	1	1	1	1	1	1	6.87	640.197	C22 H36 N6 O12 S2	Bis-gamma-glutamylcysteinylbis-beta-alanine
1-Hydroxy-1-phenyl-3-hexadecanone	183739	187615	258257	263017	678214	1	636921	648430	1	43475.9	1	47267.8	22558	16862.7	1	1	95070.1	100518	110812	114510	1	1	1	1	3.738	332.264	C22 H36 O2	1-Hydroxy-1-phenyl-3-hexadecanone
2-Hydroxy-6-pentadecylbenzoic acid	324039	319101	166714	174225	1.10677e+06	1162576	1.25738e+06	1.29067e+06	282245	1	278592	283911	181221	168750	178428	174829	410167	397542	508409	510100	467826	456911	608956	603381	18.76	348.263	C22 H36 O3	2-Hydroxy-6-pentadecylbenzoic acid
Methyl-[10]-gingerol	2.00945e+06	1.93414e+06	2.04722e+06	2.07624e+06	10709358	8086118	11710614	11976018	8.03598e+06	8161675	10449528	10188846	1.03159e+06	965649	335561	961826	5202909	5.18916e+06	4750851	5.77446e+06	6080449	6219671	7.59763e+06	7.78573e+06	16.46	364.258	C22 H36 O4	Methyl-[10]-gingerol
Methylcysteine sulfoxide	68231.1	65118.4	43012.3	43235.9	1	17228.9	21632.5	22566.3	73099.9	76799.5	17039.4	21441.9	1	1	1	1	1	1	1	1	1	1	1	1	3.33	459.222	C22 H37 N O5 S2	Methylcysteine sulfoxide
(all-Z)-7,10,13-Docosatrienoic acid	1.24472e+06	1.44388e+06	1.67284e+06	1.64341e+06	3.25961e+06	3.23112e+06	3.21757e+06	3073824	534654	640983	965216	1	581293	586674	544344	544621	2444539	2.56913e+06	2.573e+06	2.6995e+06	1	1	350080	350672	3.03333	334.28	C22 H38 O2	(all-Z)-7,10,13-Docosatrienoic acid
Sodium stearyl fumarate	447188	451414	427084	455130	458034	351371	467932	495220	1.32042e+06	1441331	1.42239e+06	1.40441e+06	448706	429830	413338	413614	466374	533041	499617	463076	525755	511016	440855	486202	21.6817	390.275	C22 H39 Na O4	Sodium stearyl fumarate
Citronellyl beta-sophoroside	89938.9	80163.3	66019.1	58700.9	84104.7	78566.8	80739.6	85277.1	570101	580131	623728	619241	1	1	1	1	69570.5	72661.7	77167.5	74593.8	1	1	1	1	5.72	480.257	C22 H40 O11	Citronellyl beta-sophoroside
Catelaidic acid	11159439	11580078	9219037	9132534	6.8676e+06	7.09651e+06	7333772	7.62722e+06	11731491	12053853	9071100	8508998	152281	146907	137571	136484	263622	227083	219593	201795	157581	159754	146563	133494	9.52	338.315	C22 H42 O2	Catelaidic acid
Phellogenic acid	220445	216744	71637.6	72521.4	205495	211066	201977	217360	142897	142572	148049	143250	19034.8	18752.6	18108.3	12863.9	24151.5	1	28671.3	29631.3	277862	259302	397116	412691	13.0217	370.306	C22 H42 O4	Phellogenic acid
Butyl oleate sulfate	2179145	2.23226e+06	1498989	1.50021e+06	3.18367e+06	3.09432e+06	3230207	3172109	273252	268747	462125	447967	1	1	1	1	1	27992.8	27885.8	22608.2	33507.1	32269.4	1	1	6.87059	434.274	C22 H42 O6 S	Butyl oleate sulfate
behenate	2.16362e+06	2.14034e+06	529237	1.80736e+06	364316	365632	419340	403466	2321408	2510286	1.45364e+06	1.42385e+06	1	1	1	1	1	1	1	1	1	1	1	1	13.4725	339.319	C22 H43 O2	behenate
22-hydroxydocosanoate	458466	1	829088	701949	614736	642561	662638	682891	656241	975696	600469	747047	1	1	1	1	1	1	1	1	1	1	1	1	9.35	355.315	C22 H43 O3	22-hydroxydocosanoate
LysoPC(14:1(9Z))	737171	695060	780687	1	855133	803639	716769	728468	562074	777428	1	1	1	1	1	1	1	1	1	1	1	1	1	1	2.92	465.28	C22 H44 N O7 P	LysoPC(14:1(9Z))
Behnic acid	106455096	92159520	90897496	88343544	66850580	68303112	70411528	73252560	108894080	104486296	72231384	79033952	2579198	2512677	2.40506e+06	2.52358e+06	2.74154e+06	2575492	2.59276e+06	2494069	2.33324e+06	2.32549e+06	2.17362e+06	2.12578e+06	10.44	340.332	C22 H44 O2	Behnic acid
alpha-Hydroxybehenic acid	1.36237e+06	1.32559e+06	1.40794e+06	918601	1.25251e+06	1.25053e+06	1.3097e+06	1.2276e+06	1.49153e+06	1.29869e+06	1.44638e+06	1.50011e+06	114733	109144	99385.8	18647.6	170242	177419	179807	186009	1	1	1	18811.7	9.64667	356.326	C22 H44 O3	alpha-Hydroxybehenic acid
N-Docosane	1.32461e+06	1.33772e+06	907409	893708	561562	574050	648281	651786	1229096	1.27732e+06	567587	576742	32126.3	43721.7	29933	30015.7	24208.4	28532.2	21082.8	27349.3	26421.9	34344.7	29154.9	29778.5	13.485	310.357	C22 H46	N-Docosane
Demethylcalabaxanthone	78265.7	79346.8	46583.1	45198.3	41720.4	41331.7	34699.8	34007.8	79803	89004.4	1	1	1	1	1	1	1	1	1	1	1	1	1	1	4.068	378.142	C23 H22 O5	Demethylcalabaxanthone
Murrayacinine	538979	535490	451451	440223	1504050	1.49631e+06	1.52698e+06	1.52968e+06	1	1	280737	277840	139217	118426	135212	134914	423419	451353	402243	406427	1	10469.5	10494.3	27283.3	4.00571	345.175	C23 H23 N O2	Murrayacinine
Gartanin	1	1	1	1	31232.7	36827.3	23459.4	30636.6	26377.5	20397.8	38580.2	37984.3	1	1	1	1	1	1	1	1	1	1	1	1	3.945	396.147	C23 H24 O6	Gartanin
(Z)-Narceine imide	568603	575458	53832.3	56420.5	62307.2	62687.6	62988.9	67694.1	1	520723	297997	294073	1	1	1	1	1	1	1	1	1	1	1	1	4.16091	426.188	C23 H26 N2 O6	(Z)-Narceine imide
Fenugrin A	53485.9	52568.5	153062	140918	334770	338301	303506	318559	1	72045.3	127500	98374.6	39825	33218.6	36015.3	28468.3	22950.2	17728.9	11678.1	16485.7	35715.1	35034.3	18987	24884	6.34218	350.185	C23 H26 O3	Fenugrin A
Kanzonol M	199498	190613	115009	103730	104661	99544.2	107281	126290	1	1	1	1	1	1	1	1	1	1	1	1	1	1	1	1	2.13	398.169	C23 H26 O6	Kanzonol M
Garcinone C	5903.95	16468.3	253652	262845	185883	183133	166861	179469	40662.7	44972.4	24682.9	25645	1	1	1	1	1	1	1	1	1	1	1	1	2	414.164	C23 H26 O7	Garcinone C
Cubebinone	45218.2	47537.8	29154.6	28915	61495.1	1	152898	163266	18077.3	13975.1	12865	13013.4	52579.5	34237.3	1	1	53761.8	1	1	1	1	1	1	165768	10.9433	430.176	C23 H26 O8	Cubebinone
Risperidone	187678	92046.5	1	1	151602	147879	148505	150085	74457.4	73560.2	73316.9	74795.4	97754.4	92573.6	12738.5	84949.7	11089	40244.2	10651.7	32276.8	26663.3	26621.2	50045.3	50233.8	4.23636	410.214	C23 H27 F N4 O2	Risperidone
Murrayazolinine	1	1	847556	832304	597038	589096	587723	587895	1	1	606880	634030	244411	238481	221246	230009	221305	229953	248979	228695	226427	230239	199531	163944	4.9955	349.209	C23 H27 N O2	Murrayazolinine
Aegle marmelos Alkaloid C	214001	448259	1	372306	1108077	1.52851e+06	1.04909e+06	1075764	1	1	254288	197174	113280	116896	1	109085	216198	1	280851	276733	126850	126927	1	1	4.42706	365.194	C23 H27 N O3	Aegle marmelos Alkaloid C
Methyl (9Z)-8'-oxo-6,8'-diapo-6-carotenoate	569440	548950	493743	477733	2.25567e+06	2.19646e+06	2.30688e+06	2.32334e+06	461777	472138	706831	728323	110726	121551	113742	112025	380466	460763	394820	437255	78176	70012.3	122143	129918	4.83333	352.212	C23 H28 O3	Methyl (9Z)-8'-oxo-6,8'-diapo-6-carotenoate
(6beta,7alpha,12beta,13beta)-7-Hydroxy-11,16-dioxo-8,14-apianadien-22,6-olide	372625	812114	283454	87048.6	476240	232600	469702	490157	849248	856358	497826	495818	1	1	1	1	57703.1	65459.6	56436.7	57126.2	1	1	1	1	3.1775	384.191	C23 H28 O5	(6beta,7alpha,12beta,13beta)-7-Hydroxy-11,16-dioxo-8,14-apianadien-22,6-olide
Melleolide	17116.3	23041	5746.87	15838	171894	174454	156604	160357	1	48077.9	101544	1	1	1	1	1	1	1	1	1	1	1	1	1	2.15	400.194	C23 H28 O6	Melleolide
Melleolide M	45218.2	47537.8	29154.6	28915	61495.1	72169.9	152898	163266	42048.9	41326.1	154455	149480	52579.5	43339.4	80820.8	80806.3	53761.8	44899.2	143917	141127	178485	170111	164785	165768	14.26	452.158	C23 H29 Cl O7	Melleolide M
Piperundecalidine	2.59971e+06	3.61523e+06	1.98536e+06	696294	2.05898e+06	2130003	2.01238e+06	2.10316e+06	2.17047e+06	2.23594e+06	1252397	1.24267e+06	1	1	1	1	16077.7	17805.7	16816.6	11478.1	1	1	1	1	1.71	367.217	C23 H29 N O3	Piperundecalidine
desacetoxyvindoline	481267	472058	337198	329857	1	1	1.51818e+06	1.58748e+06	444679	455814	1	1	421066	273320	684009	668548	44599.8	46258.4	1.28107e+06	37664.3	1.60502e+06	1.57557e+06	1.45126e+06	1453303	12.5715	398.229	C23 H30 N2 O4	desacetoxyvindoline
17-O-deacetylvindoline	49785.1	1	16118.7	10949	33213.8	805005	27491.5	29503	468846	479694	1.94889e+06	1.93188e+06	483341	445514	801576	783100	50955.6	63537.3	65267.8	60715.2	2.10963e+06	2.07106e+06	1	1.82981e+06	9.66	414.203	C23 H30 N2 O5	17-O-deacetylvindoline
Santalyl phenylacetate	2.92522e+06	2858914	2.2916e+06	2.2673e+06	117760	2.19637e+06	1.79656e+06	990039	249904	257038	265363	275298	117414	115300	1	1	550442	628330	491150	444828	106079	69799.8	58459.4	57843.5	9.50273	338.224	C23 H30 O2	Santalyl phenylacetate
Euglobal Ia1	878883	871636	800231	809163	1.38894e+06	1	1.39363e+06	1.40789e+06	139021	897877	1155018	1.15904e+06	51347	51497.2	42265.4	48924.1	346163	359824	297322	306733	1	1	1	1	3.15316	386.214	C23 H30 O5	Euglobal Ia1
Melledonol	1	1	1	1	23093.6	27130.6	22326.8	27645.7	103851	103226	1	1	1	1	1	1	1	1	1	1	1	1	1	1	1.81	434.202	C23 H30 O8	Melledonol
Thesinine 4'-O-glucoside	109730	95297.4	73592.4	70911.5	47958.4	48935.2	49299	46382.2	67726.5	73471.1	1	43677.1	1	1	1	1	1	1	1	1	1	1	1	1	2.48	449.197	C23 H31 N O8	Thesinine 4'-O-glucoside
(-)-Pyrifolidine	117013	1	164004	166741	722036	673171	343668	636955	1	1	167543	166944	100310	1	94871.2	90454.1	124017	127463	133053	139106	1	1	56244.4	51099.8	4.97667	384.24	C23 H32 N2 O3	(-)-Pyrifolidine
Pelanin	372184	383999	297836	288772	354478	340257	1	309211	394000	379072	766697	764641	170088	11104.9	157300	159573	322802	341565	309782	322449	85177.5	85987.4	77551.2	88082.4	4.95565	356.238	C23 H32 O3	Pelanin
Scutigeral	1.07936e+06	978119	1.43692e+06	1.4176e+06	1.76748e+06	1.78653e+06	2.78932e+06	1.74779e+06	460843	554884	831665	1.17777e+06	315156	299303	293318	287618	2.11933e+06	2.21197e+06	2.2275e+06	2324618	1	1	275185	267479	3.42046	372.235	C23 H32 O4	Scutigeral
1alpha-O-Methylquassin	895871	859576	497817	495390	427378	1	416873	441147	1.12863e+06	982127	380798	1	350967	360088	144508	332178	106359	118613	48149.3	56913.5	20162.1	20466.5	356675	359640	3.34545	404.216	C23 H32 O6	1alpha-O-Methylquassin
Ustiloxin D	1	1	1	1	40855.3	40848.8	32625	51450.5	1	1	1	1	1	1	1	1	60828	68753	83981	84335.9	1	1	1	1	10.61	494.248	C23 H34 N4 O8	Ustiloxin D
Annoglabasin C	3.05774e+06	3.06041e+06	2.54467e+06	2.569e+06	1.54666e+06	1.51955e+06	1.44967e+06	1.51595e+06	2.63762e+06	2.64266e+06	1.57704e+06	1.55081e+06	173890	143634	168592	166045	54205.4	172754	143282	207436	62762.6	56446.3	200952	189548	8.915	406.229	C23 H34 O6	Annoglabasin C
Finasteride	56227.3	23215.5	111257	116168	196228	198821	225672	222287	1.41125e+06	443874	1.00991e+06	1.04481e+06	18822.6	26605.6	30416.7	30132.3	79402.5	32196.8	11413.6	11031.6	373203	367695	230109	236799	14.3037	372.286	C23 H36 N2 O2	Finasteride
1-Phenyl-1,3-heptadecanedione	1	1	1	1	36861.3	39924.9	1	47435.7	158812	174214	1	1	32118.9	30994.5	29245.1	1	87048.9	89652.8	100575	99479.9	20715.7	19768	13724	26292.2	18.385	344.27	C23 H36 O2	1-Phenyl-1,3-heptadecanedione
[12]-Shogaol	4.14594e+06	762651	546035	567252	288587	288429	301459	309122	950088	1	328105	323668	1	1	1	1	1	1	1	1	29782.8	33726.5	36171.8	35371.2	12.8113	360.276	C23 H36 O3	[12]-Shogaol
[12]-Gingerdione	826311	813772	888612	938554	364279	378796	401435	427110	548719	557800	569873	606030	560284	813817	747296	730139	678625	689207	437681	689464	106485	104913	128457	127384	17.59	376.257	C23 H36 O4	[12]-Gingerdione
[8]-Gingerdiol	125646	121278	100909	164402	173246	273674	396220	569678	164239	191474	319901	306745	96611.5	115594	77883.4	90364.1	246193	258850	257611	270424	1	1	62145.5	64977.1	3.37091	408.259	C23 H36 O6	[8]-Gingerdiol
Pravastatin	488875	486452	303198	293874	944169	924500	909534	921426	56126.2	57268.4	28391.4	1	39608	1	37193	36096.9	43090.3	118198	53020.3	53322.2	80427.6	71763.1	1	10696.9	2.88762	424.254	C23 H36 O7	Pravastatin
3-Hydroxy-1-phenyl-1-heptadecanone	1	6303807	4428624	4481507	589951	579071	541768	541251	1	1	1	1	58152.3	67938.5	50135.3	53516.2	198174	194194	1	184546	46114.6	47314.1	51668.3	60294.9	13.9756	346.286	C23 H38 O2	3-Hydroxy-1-phenyl-1-heptadecanone
1-Acetoxy-2-hydroxy-5,12,15-heneicosatrien-4-one	158576	238705	184152	125249	210463	233968	267768	144433	286203	173206	79509.8	179206	226697	349204	336851	335134	408738	405798	339197	355654	111274	103260	1	1	14.9518	378.273	C23 H38 O4	1-Acetoxy-2-hydroxy-5,12,15-heneicosatrien-4-one
11-Hydroxyeicosatetraenoate glyceryl ester	1	1	1	1	196228	198821	225672	222287	1.34531e+06	919898	971232	1.04481e+06	135060	133919	116950	120745	193427	205241	203196	212598	946682	961844	477828	494908	16.164	394.268	C23 H38 O5	11-Hydroxyeicosatetraenoate glyceryl ester
2,4,12-Octadecatrienoic acid piperidide	462329	424585	636858	636946	838565	852513	984082	1.01328e+06	468934	434281	886116	834058	1	1	1	1	1	1	1	1	1	1	1	1	23.52	345.304	C23 H39 N O	2,4,12-Octadecatrienoic acid piperidide
LysoPE(0:0/18:4(6Z,9Z,12Z,15Z))	1	24132.7	31449.2	33184.7	123897	121274	114480	128513	277501	281084	106204	101796	21110.9	16655.5	1	11213.9	88815.4	105675	112516	110844	1	1	1	1	3.13778	473.258	C23 H40 N O7 P	LysoPE(0:0/18:4(6Z,9Z,12Z,15Z))
3-Hydroxyhexadecadienoylcarnitine	34450.8	11161.9	27471.3	32369.2	49833.7	44200.2	53183.8	40194.5	25623.6	32637	17914.3	17289.1	25983.1	25452.1	71182	29660.4	33716.7	70682.9	55424.1	46513.5	30657.9	82802.4	24973.7	64473.6	10.7525	411.297	C23 H41 N O5	3-Hydroxyhexadecadienoylcarnitine
LysoPE(0:0/18:3(6Z,9Z,12Z))	1.55222e+06	1.50196e+06	1.00806e+06	1.02203e+06	1.03667e+06	1.04348e+06	1.05535e+06	1.08897e+06	1.99004e+06	1.93742e+06	1.35099e+06	1.33885e+06	118891	1	92686.3	91015	245789	201523	204270	200427	187358	187602	221805	210724	6.39	475.269	C23 H42 N O7 P	LysoPE(0:0/18:3(6Z,9Z,12Z))
Persenone B	1	14845871	1	11101837	6946310	7142409	1	7.58023e+06	18505220	140252	267409	177101	223556	209477	221017	217646	1	1	1	1	731530	736666	822979	856798	14.1812	382.318	C23 H42 O4	Persenone B
N-Acetyl-D-glucosaminyldiphosphodolichol	650503	660168	483746	485904	278189	272303	259769	272499	600671	1	310841	291670	1	1	1	1	1	1	1	1	1	1	1	1	3.79	587.238	C23 H43 N O12 P2	N-Acetyl-D-glucosaminyldiphosphodolichol
Hexadecanedioic acid mono-L-carnitine ester	16381.5	16902.7	11347.3	1	37300.6	41358.7	44751.6	39960.8	345903	366306	279524	283907	52193.2	55208.7	21359.3	25542.5	84960.6	62375.6	52778.5	42791.8	35501.1	34548.6	25066.4	24056.8	11.8604	429.307	C23 H43 N O6	Hexadecanedioic acid mono-L-carnitine ester
alpha-Linoleoylcholine	305973	291018	196209	189064	36466.5	35879.9	37779.8	31729.1	165088	170667	223472	206613	1	1	1	1	32983.3	28650.1	1	1	666181	670993	741675	1.02136e+06	17.35	366.333	C23 H44 N O2	alpha-Linoleoylcholine
LysoPE(0:0/18:2(9Z,12Z))	502277	504341	658865	671187	325140	331004	267544	273036	598147	589699	474336	481711	768998	790457	732199	736085	299241	310197	347056	361957	194054	202902	165243	163585	14.85	477.284	C23 H44 N O7 P	LysoPE(0:0/18:2(9Z,12Z))
Tetrahydropersin	377025	378171	270488	270686	255667	240679	272711	198128	306451	316005	408332	385409	54524.9	54517.1	48165.3	44793.6	205432	203116	244347	250293	1.1192e+06	1089993	1.24813e+06	1.19527e+06	17.4083	384.322	C23 H44 O4	Tetrahydropersin
L-Palmitoylcarnitine	444178	461700	428131	424084	276893	276794	310625	307012	165476	168679	148997	155578	42947.5	45574.3	46349.9	37864.4	47047.4	45304.4	35373.5	33085.1	26023.2	20433.2	28370.8	28809	19.05	399.33	C23 H45 N O4	L-Palmitoylcarnitine
3-Hydroxyhexadecanoylcarnitine	136870	141668	193558	202701	153782	154821	134277	131043	65835.5	58148.2	61720	60344.3	245647	234042	208178	208424	163499	173601	169623	175939	262326	269973	183743	177474	14.95	415.328	C23 H45 N O5	3-Hydroxyhexadecanoylcarnitine
Tricosanoic acid	44198.6	50170.3	67613.4	73606.4	47219.5	48778.1	92015.9	94729.5	81477.5	71818.9	95937.9	104654	126864	122534	79264.6	85570	76219.7	61359.7	80025.4	74178.5	26410.1	26545.8	46892.8	54642.5	22.23	354.35	C23 H46 O2	Tricosanoic acid
DG(18:0e/2:0/0:0)	294718	285642	398926	389222	450041	502932	557343	560820	218679	201914	465068	459991	11710.3	17178.4	1	1	19202.8	20458	18882.1	18816.2	1	1	12212.4	11492.5	21.328	386.34	C23 H46 O4	DG(18:0e/2:0/0:0)
erythro-6,8-Tricosanediol	1	343973	325966	316057	198999	197434	220576	222409	217260	221374	179440	190389	20222	23956.1	18118.3	12017.4	19201.6	12996.1	10452.6	10718.2	10575.1	1	11032.5	10891.4	19.06	356.37	C23 H48 O2	erythro-6,8-Tricosanediol
LysoSM(d18:1)	1	1	1	1	40738.2	44343.1	37474.8	38042.2	1	1	1	1	1	1	1	1	104077	116417	114362	119228	1	1	1	1	3.4	465.337	C23 H50 N2 O5 P	LysoSM(d18:1)
LysoSM(d18:0)	84112.4	83836.4	23676.3	26594.8	12258.4	12339.4	19057.6	18394.1	90878.7	90128.4	1	1	1	1	1	1	1	1	1	1	1	1	1	1	15.028	466.361	C23 H51 N2 O5 P	LysoSM(d18:0)
Mesuagin	36389.4	42465.4	25885.8	27397.7	90148.8	92433.4	90794.1	92497.4	33774	41127.2	45216.3	39589.4	51136.3	46084.1	40677.2	50586.1	1	1	1	1	64927.7	61264.9	31080.6	30443	3.834	390.151	C24 H22 O5	Mesuagin
Kanzonol V	65558.2	67327.2	57723	54532.7	238715	238357	203768	229595	1	1	287417	294404	75665.8	71398	69307.9	69994.1	78227.4	93900.3	91147.6	103010	1	1	1	1	3.98	376.173	C24 H24 O4	Kanzonol V
9-Hydroxycalabaxanthone	693989	685120	575375	583588	85685.5	88388.7	81496.2	92653.7	690187	706818	1	1	846127	821483	1.2644e+06	1.22986e+06	911078	771661	1	1	1	1	1	1	10.21	408.153	C24 H24 O6	9-Hydroxycalabaxanthone
Petunidin 3-O-(6''-acetyl-galactoside)	144639	140252	138835	137667	127172	140749	137158	126064	128566	117224	104217	95911.3	89910.4	88021.5	76775.1	72408.6	27087.4	25654.5	28011.7	21466.2	1	1	1	1	1.21	521.144	C24 H25 O13	Petunidin 3-O-(6''-acetyl-galactoside)
1,3,8-Trihydroxy-4-methyl-2,7-diprenylxanthone	486050	439246	492785	1.06318e+06	726530	708882	544829	714199	539077	90123	225732	94026.7	170088	170443	157300	159573	287181	315731	287072	294840	46425.6	41108.9	104575	97314.8	3.25833	394.184	C24 H26 O5	1,3,8-Trihydroxy-4-methyl-2,7-diprenylxanthone
Mangostanol	10865.5	66182.3	53832.3	56420.5	62307.2	62687.6	62988.9	67694.1	28775.4	31868.8	13177.5	13842.5	69605	66795.8	70072.8	76184.9	1	1	1	1	1	1	1	1	2.96563	426.162	C24 H26 O7	Mangostanol
bixin aldehyde	6.18076e+06	6.29763e+06	4546625	4476269	3.05377e+06	3.04503e+06	3.05325e+06	3.05148e+06	6527262	6514966	3.25107e+06	3261169	1.26806e+06	1.25067e+06	943003	1.19163e+06	1.08488e+06	1.04863e+06	1.11754e+06	1.09448e+06	983420	1.19959e+06	848983	842795	4.87	348.206	C24 H28 O2	bixin aldehyde
(3'x,5'a,9'x,10'b)-O-(3-Hydroxy-6-oxo-7-drimen-11-yl)umbelliferone	409882	410613	114743	112545	82763.2	86519.1	85216.4	87251.5	323161	321598	1	1	1	1	1	1	1	1	1	1	1	1	1	1	3.758	396.193	C24 H28 O5	(3'x,5'a,9'x,10'b)-O-(3-Hydroxy-6-oxo-7-drimen-11-yl)umbelliferone
Tetrahydrofolyl-[Glu](2)	42723.2	44762.1	47239.8	38154.5	46287.5	51590.8	46395	45262.1	43392.8	37418.5	45026.8	45591.1	45659.8	49244.9	51372.7	47024.9	51203.3	51909.6	58525.7	54131.4	50100	51637.7	48153.4	54911.6	25.78	574.217	C24 H30 N8 O9	Tetrahydrofolyl-[Glu](2)
Umbelliprenin	3.20616e+06	3.17265e+06	2.60086e+06	2.50855e+06	200546	200607	206948	182410	1.98602e+06	2.04974e+06	1.24433e+06	1.22966e+06	73528.2	70104.5	64412.8	66151.2	399024	188054	203515	392338	10277.3	1	37084.4	34856.2	2.48174	366.213	C24 H30 O3	Umbelliprenin
Farnesiferol A	102655	76376.3	69843.5	40641.8	178271	177583	178066	176076	71858.4	66612.2	1	1	58405	62332	1	48312.1	213318	222275	179057	193668	1	1	1	1	4.07118	382.222	C24 H30 O4	Farnesiferol A
Mammea E/BB	1747327	1.80602e+06	1.36008e+06	1345983	3.16644e+06	3.13223e+06	3.16025e+06	3.3475e+06	1.51306e+06	1.52729e+06	851509	796105	52420.6	52373.5	45557.4	51449.5	84402.9	77634.6	85032.4	91114	1	10539.4	37818.3	34768.3	2.51	430.206	C24 H30 O7	Mammea E/BB
Arnamiol	105177	113917	97611.9	98847.4	26882.5	1	1	25794.2	16840.7	10990.6	49288.7	49520.2	1	1	1	1	1	1	1	1	1	1	1	1	2.01	450.193	C24 H31 Cl O6	Arnamiol
1-alpha-Acevaltrate	17191.6	22422.5	41485	36735.3	1	1	37580.1	40968.6	35602.8	41583.8	63922	1	42741.1	41019.5	1	1	1	1	1	1	1	50178.9	37664.3	1	3.13	480.214	C24 H32 O10	1-alpha-Acevaltrate
(7R*,8R*)-3-Methoxy-3',4,7,9,9'-pentahydroxy-8,4'-oxyneolignan 4-xyloside	21576.1	10285.2	31215.2	10273	10210.8	31983.1	30746.4	10426.7	37649	15868.3	26027.1	22187	74159.7	68704.3	59259.3	59801.8	49482.4	48862.8	42463.8	46839.5	37817.7	43086.9	42164.4	35957.5	4.39375	496.206	C24 H32 O11	(7R*,8R*)-3-Methoxy-3',4,7,9,9'-pentahydroxy-8,4'-oxyneolignan 4-xyloside
Nevskin	30789.4	26841.1	40653.2	40702.8	209729	337822	434147	430649	175478	160468	96881.4	74364.6	1	1	1	1	192636	219324	213926	231298	32560.1	32944.7	25701.5	24597.7	5.0345	400.231	C24 H32 O5	Nevskin
S-Furanopetasitin	1	1	1	1	192120	197892	178283	194133	1	1	1	1	109170	103992	12738.5	95487.9	30343.5	40244.2	30108.2	32276.8	26663.3	26621.2	50045.3	50233.8	4.05813	432.199	C24 H32 O5 S	S-Furanopetasitin
Eremopetasitenin B2	382059	382459	230017	225027	123349	118278	120378	121032	245320	255095	114757	119437	21191	21275.3	19677.1	19667.3	12873.6	12427.7	17568	19444.1	1	1	1	1	3.408	464.197	C24 H32 O7 S	Eremopetasitenin B2
(E,E,E)-Sylvatine	1.03777e+06	1.04771e+06	825559	885840	708924	695711	688109	687848	1147987	1.14076e+06	648224	745189	10341.5	10757.5	1	1	1	1	31511.8	29678.4	1	1	1	1	1.81	383.248	C24 H33 N O3	(E,E,E)-Sylvatine
1,1'-[1,12-Dodecanediylbis(oxy)]bisbenzene	3.69878e+06	3.65171e+06	2.91481e+06	3001986	1062608	2.01917e+06	1.98678e+06	2.00048e+06	3246788	3256935	1.90144e+06	1.80867e+06	40309.5	39878.1	30651.1	28315.7	1	1	1	1	1	1	1	1	5.995	354.257	C24 H34 O2	1,1'-[1,12-Dodecanediylbis(oxy)]bisbenzene
12alpha-Hydroxy-3-oxocholadienic acid	68565.6	65613	77783.8	77061.3	397767	402069	428802	426548	311301	312212	298480	310843	62997.4	62134.9	67914.4	67193.7	386900	407990	300188	309721	274697	259178	290699	284465	18.54	386.25	C24 H34 O4	12alpha-Hydroxy-3-oxocholadienic acid
Lucidone A	18683.2	19468	16966	35983.1	157455	155060	140216	149484	1	1	18932.9	13641.5	71026.2	70348.9	59168.1	36416.8	150667	408666	270393	487648	31720.4	32876.2	34272.7	27884.7	7.55545	402.246	C24 H34 O5	Lucidone A
6,9,12,15,18,21-Tetracosahexaenoic acid	1	1	1	1	173927	164192	1	164994	516067	490571	480675	486678	17145.7	19176.4	17724.9	22957.1	46132.8	126854	124317	133236	207693	210043	147808	144813	10.1953	355.268	C24 H35 O2	6,9,12,15,18,21-Tetracosahexaenoic acid
Tetracosahexaenoic acid	89349.4	83835.8	122841	127697	11827.9	10526	195177	11740.8	89253.2	86331.6	177252	173910	1	1	1	1	1	1	1	10573.8	32768.3	1	21087	18677.4	10.9819	356.268	C24 H36 O2	Tetracosahexaenoic acid
(3R, 6'Z)-3,4-Dihydro-8-hydroxy-3-(6-pentadecenyl)-1H-2-benzopyran-1-one	30859	30269.7	30470	30685.4	1	89393.3	1	85880	149216	134260	152634	145713	1	1	1	1	26713.4	32196.8	11413.6	11031.6	127445	124160	10396.3	82080.6	14.3972	372.263	C24 H36 O3	(3R, 6'Z)-3,4-Dihydro-8-hydroxy-3-(6-pentadecenyl)-1H-2-benzopyran-1-one
Lucidone C	29589.9	29676.5	20178.2	20165.6	219012	210334	166230	261120	1	1	236723	234233	1	1	1	1	89410.9	90739.4	1	95651.2	653303	640187	641479	652562	19.41	404.252	C24 H36 O5	Lucidone C
6e,9e-Dihydroxy-4,7E-megastigmadien-3-one 9-[apiosyl-(1-6)-glucoside]	125488	1	321258	324123	426346	955930	379690	410702	157181	163850	527979	498751	1	1	1	1	1	1	1	1	1	1	1	1	3.55	518.246	C24 H38 O12	6e,9e-Dihydroxy-4,7E-megastigmadien-3-one 9-[apiosyl-(1-6)-glucoside]
1-Phenyl-1,3-octadecanedione	25916.1	27128.8	36044.7	34273.6	1	18229.5	17526.3	12480.7	39259.6	40390.5	12362.4	45316.2	28420.2	28505.4	26637.9	21837.7	108724	68541.9	67888.7	59612.2	11648.7	12068.2	70266.6	45480.4	11.9422	358.291	C24 H38 O2	1-Phenyl-1,3-octadecanedione
2-(10-Heptadecenyl)-6-hydroxybenzoic acid	193422	183672	207934	211427	22098.4	21194	30399.3	28524.7	19726	14860.9	19477.9	23966.8	31543.8	32164.7	29941.9	29588.5	30668.5	23055.7	23803.5	30250.5	12413.4	92683.4	17657.6	19229.2	19.5833	374.281	C24 H38 O3	2-(10-Heptadecenyl)-6-hydroxybenzoic acid
Annocherin A	294971	298569	230193	228316	1.03956e+06	381720	317067	345475	1.16359e+06	1.20549e+06	1.51738e+06	1.52326e+06	30804.3	25858.4	26480.9	26731.4	44185.5	42769.4	19453.5	59456.8	276841	262471	292095	297893	7.5675	406.265	C24 H38 O5	Annocherin A
Isodesmosine	1	33066.8	91424.3	1	110217	206456	107571	103610	1	1	1	1	1	1	1	1	51130.3	25754.6	11775.1	1	11091.7	1	1	1	4.856	525.271	C24 H39 N5 O8	Isodesmosine
1-Hydroxy-1-phenyl-3-octadecanone	124488	1	1	145202	471062	449773	444378	453489	1	1	184869	242867	17331.9	18719.2	141253	132336	58985.1	64510	69822.6	141278	89856.5	95508.7	102394	105605	10.3965	360.295	C24 H40 O2	1-Hydroxy-1-phenyl-3-octadecanone
Methyl-[12]-gingerol	408566	402527	400523	455082	1.4048e+06	1.40422e+06	1340087	1.38248e+06	189386	187986	481652	479652	212862	223135	209572	1	276188	282659	300026	297503	272285	259302	379119	394242	6.27435	392.296	C24 H40 O4	Methyl-[12]-gingerol
5-Decanoyl-2-nonylpyridine	386587	214598	363991	354994	254745	166140	263402	271778	272366	273517	301758	314070	1	74720	78057.3	66483.6	100559	85927.4	136060	131849	86481.4	90436.5	87051.2	85315.2	15.4652	359.318	C24 H41 N O	5-Decanoyl-2-nonylpyridine
Adrenoyl ethanolamide	418736	420961	275550	270142	254171	148476	273425	276459	278114	279166	180250	187775	75246.6	62315	68832.4	71210.2	74903.3	77409.3	66437.2	71968.5	68644.8	73589.7	70836.7	72494.6	15.905	375.305	C24 H41 N O2	Adrenoyl ethanolamide
(3b,9R)-5-Megastigmene-3,9-diol 9-[apiosyl-(1-6)-glucoside]	60675.2	60838.2	28894.2	22563.8	32682.7	30552.6	32263.5	30813.9	77355.8	74426	42647.4	30321.1	453092	436819	396458	391254	455313	439686	365909	384159	331428	322302	348055	356765	13.22	506.263	C24 H42 O11	(3b,9R)-5-Megastigmene-3,9-diol 9-[apiosyl-(1-6)-glucoside]
Maltotetraose	161810	166301	150441	152681	166050	174005	176422	156467	189863	189286	168348	164449	104081	104694	92141	96256.1	30802.8	27822.9	34250.6	33553.2	1	1	12622.1	11711.3	1.2	666.219	C24 H42 O21	Maltotetraose
Methyl-[12]-gingerdiol	11882.3	11792.7	17166	11961	12437.6	17260.2	23194.6	11344.1	162536	157724	165555	165508	17476.1	18530.9	17091	12360.4	24733.4	25372.6	25032.5	19288.8	28260.6	26030.1	26230.1	31726.2	18.635	394.306	C24 H42 O4	Methyl-[12]-gingerdiol
2,4,8-Eicosatrienoic acid isobutylamide	3.45538e+06	3.42749e+06	2.61353e+06	2561833	1.63339e+06	1.65175e+06	1.75513e+06	1.77466e+06	4.27794e+06	4301404	2.07945e+06	2.09474e+06	42204.5	46940.3	37333.9	45240.8	56045.6	50385.8	42882.6	46525.8	1	45548.8	40460.3	1	10.36	361.34	C24 H43 N O	2,4,8-Eicosatrienoic acid isobutylamide
Sorbitan oleate	219396	213673	210593	221917	116613	112313	132360	117106	140402	150867	1	1	1	1	1	1	1	1	1	1	1	1	1	1	19.28	428.31	C24 H44 O6	Sorbitan oleate
(15Z)-tetracosenoate	161706	141553	130025	121879	11738.3	1	13941.7	12328.4	325139	317259	14080.6	340320	1	1	1	1	1	1	1	1	1	1	1	1	19.71	365.349	C24 H45 O2	(15Z)-tetracosenoate
(E)-2-Tetracosenoic acid	305973	12628.7	11197.2	189064	90466.1	104134	104128	99629.5	13232.4	17425	10693.6	152535	1	1	1	1	1	1	1	1	1	1	1	1	14.2617	366.344	C24 H46 O2	(E)-2-Tetracosenoic acid
Psychosine sulfate	32060.1	31828.4	18802.1	23991.8	781575	766617	706782	732119	130777	129257	116875	99366	11658.2	16711.8	10503.5	10874.8	1	1	1	1	56255.7	57212.3	1	1	2.68778	541.294	C24 H47 N O10 S	Psychosine sulfate
Carnaubic acid	29751.9	27680.7	11479.4	16981.1	114315	113965	123222	108391	35340.4	12427.2	1	1	1	1	1	1	1	1	1	1	1	1	1	1	11.905	368.362	C24 H48 O2	Carnaubic acid
D-glycero-L-galacto-Octulose	58347.9	51517.1	40895.7	47079.7	57217.1	51675.3	49871.7	49092.2	40557.7	44113.8	50028.7	43604.7	50792.2	50603.2	46791.4	49126.7	75331.6	74072.2	56596.2	64033	60416.3	62830.4	55057.9	58698.1	27.52	720.257	C24 H48 O24	D-glycero-L-galacto-Octulose
Polyglycerol esters of fatty acids	463106	466023	662519	651496	1.58339e+06	1566886	1.54407e+06	1.58297e+06	359242	369688	793626	790967	55769.3	54522.8	106634	48283.4	580316	601470	504803	516945	1	1	24739.5	23461.2	4.29636	432.335	C24 H48 O6	Polyglycerol esters of fatty acids
LysoPC(P-16:0)	265845	248425	201720	205165	37797.1	140008	11132.3	22739.9	279009	270570	211746	208518	30295	30437.5	27713	29262.9	37591.2	28063.8	1	1	21557	25175.3	24426.6	25036.7	13.9214	479.325	C24 H50 N O6 P	LysoPC(P-16:0)
LysoPC(16:0)	2964579	2.9068e+06	4453504	4414511	2892117	2.79207e+06	2.27662e+06	2.35887e+06	1.18934e+06	1.19852e+06	1.29484e+06	1.32982e+06	7698774	7688440	7208454	7269650	4202815	4399222	4.66642e+06	4808780	3.80031e+06	3.74556e+06	2.78797e+06	2.73226e+06	15.27	495.331	C24 H50 N O7 P	LysoPC(16:0)
1-Tetracosanol	18368.3	11096.2	16400.5	17600.3	23260.2	23068.6	30151.8	24989.3	1	1	1	1	1	1	1	1	1	1	1	1	1	1	1	1	16.205	354.383	C24 H50 O	1-Tetracosanol
1,24-Tetracosanediol	25737.5	1	18926.3	19221.3	1	1	11550.1	16889.7	36426.7	24743.1	18486.3	19328.3	1	1	1	1	1	1	1	1	1	1	1	1	12.82	370.377	C24 H50 O2	1,24-Tetracosanediol
Silidianin	93884.3	30456.7	126590	122116	102041	100226	105802	102161	37969.5	41946	175407	84147.4	47862.2	48922.7	142120	41935.5	89040.6	101800	84000	93487.5	127446	11691.2	15889	110131	6.75708	484.149	C25 H24 O10	Silidianin
Mammeigin	1	1	1	1	28209.5	28969.6	21330.7	32422.4	1	1	1	1	1	1	1	1	62111.4	62300.2	77377.7	79059.9	1	1	1	1	2.78	404.151	C25 H24 O5	Mammeigin
(R)-Hispaglabridin B	1	1.5662e+06	5372104	5561185	10816082	10765406	10121936	10304410	3.64219e+06	3568541	10989578	10754070	100265	30677.5	122803	79526.6	275926	305974	226475	243228	1	1	54952.1	54864.3	4.14667	390.189	C25 H26 O4	(R)-Hispaglabridin B
Rubraflavone A	354986	355066	84596	77726.1	476240	477042	469702	490157	163354	141754	497826	495818	1	1	1	1	57703.1	65459.6	56436.7	57126.2	1	1	1	1	2.88875	406.173	C25 H26 O5	Rubraflavone A
Mulberrin	39095.7	36004.4	45039.4	56409.3	85165.5	79703.4	75390.1	84757.8	65405.3	60610.7	72888.5	63476.1	1	1	1	1	1	1	1	1	1	1	1	1	2.88	422.18	C25 H26 O6	Mulberrin
Malvidin 3-(6''-acetyl-galactoside)	92662.7	89222.2	84705.6	73140.7	98485.6	89721.9	98759	96676.1	84394.9	69502.4	91312.7	85258.1	79925.5	70731.4	101538	99491.7	96172	126912	95355.6	112500	101553	117358	117518	102303	24.86	535.155	C25 H27 O13	Malvidin 3-(6''-acetyl-galactoside)
6-Geranylnaringenin	160283	71639.1	165424	129917	635219	386799	533334	640027	50265.7	75618.6	60886.3	63195.2	1	10560	1	1	27430.5	96757.8	89559.5	50669.2	1	1	1	1	3.51647	408.2	C25 H28 O5	6-Geranylnaringenin
3'-Dimethylallylkievitone	18856786	16495709	13144238	13199588	1	7696348	8.08601e+06	9670298	14920969	15259316	9106525	8917931	1	1	1	1	1	1	1	1	1	1	1	1	3.97	424.183	C25 H28 O6	3'-Dimethylallylkievitone
Cadabicine	87713.2	81598.6	66548.3	11536.7	151564	143191	126245	128299	93153	98706.4	45341.8	45570.5	1	1	1	1	1	1	1	1	1	1	1	1	2.54667	435.224	C25 H29 N3 O4	Cadabicine
Heliocide H3	187678	92046.5	1	1	151602	147879	148505	150085	32098.9	10584	73316.9	74795.4	97754.4	92573.6	12738.5	84949.7	11089	40244.2	10651.7	32276.8	26663.3	10547.6	50045.3	50233.8	4.31046	410.213	C25 H30 O5	Heliocide H3
N1,N10-Dicoumaroylspermidine	272071	280914	113134	112136	193818	203428	142186	136534	106435	111250	79600.6	87263.2	1	1	1	1	1	1	1	1	1	1	1	1	5.98	437.23	C25 H31 N3 O4	N1,N10-Dicoumaroylspermidine
Acidissiminol epoxide	23993.7	11027.9	10777.9	11603.2	515057	518700	503762	515985	47469.4	10689.8	27150.1	25773.3	54750	62851	50866.1	51522.3	112752	1	1	125144	1	1	103975	103629	2.406	409.219	C25 H31 N O4	Acidissiminol epoxide
Phaseolus e	60617.6	66111.8	76830.6	87343.4	68405.9	61927.9	48930.5	62759.8	81831.5	74138.1	85476.9	90006.4	393875	386447	370278	373247	380722	432085	413293	429728	10973.9	10642.8	399420	418012	4.725	526.191	C25 H34 O12	Phaseolus e
Apo-12'-zeaxanthinal	1	1	1	1	186079	202291	202415	168375	1	1	177139	177448	226695	226236	195464	200005	1	1	1	565611	132801	1	1	1	4.02667	366.248	C25 H34 O2	Apo-12'-zeaxanthinal
Variabilin	114260	110663	132859	134684	419394	398999	400638	395714	141037	135662	163582	219642	17331.9	18719.2	1	1	102844	17171.9	17122.7	1	1	1	1	1	5.3	398.251	C25 H34 O4	Variabilin
2-Methoxy-estradiol-17beta-3-glucuronide	1	1	1	1	1	323027	316079	322470	1	1	1	1	1	1	1	1	1	1	1	1	1	1	1	1	3.14	478.213	C25 H34 O9	2-Methoxy-estradiol-17beta-3-glucuronide
(R)-3,4-Dihydro-2-(4,8,12-trimethyl-3,7,11-tridecatrienyl)-2H-1-benzopyran-6-ol	3.55688e+06	3.53862e+06	2.96737e+06	2.98496e+06	1.71613e+06	1701506	1.60247e+06	1.67028e+06	3.02863e+06	3047511	1.79006e+06	1752572	159705	178857	189537	179038	152679	162672	148701	183019	81815	81874.6	228809	209840	7.6025	368.274	C25 H36 O2	(R)-3,4-Dihydro-2-(4,8,12-trimethyl-3,7,11-tridecatrienyl)-2H-1-benzopyran-6-ol
Persicaxanthin	33821.2	34595.1	43884.5	43798.8	139128	131664	138284	137043	80525	80086.1	85936.3	82586.5	1	1	1	1	11691.6	10919.4	24166.3	29995.4	1	10795.8	1	1	11.3247	384.268	C25 H36 O3	Persicaxanthin
Colupulone	742712	794643	572656	597363	414794	443240	379209	391661	770897	761865	546468	567547	16877.3	12310.9	21054	11069.6	68816	123024	120190	1	20516.2	26884.2	19490.5	14221.7	8.61913	400.269	C25 H36 O4	Colupulone
11-Deacetylvaltrate 11-(3-hydroxy-3-methylbutanoate)	21576.1	1	31215.2	10273	39781.5	43198.2	37956	38909.1	25021.4	21449.5	36102	36766.2	74159.7	68704.3	59259.3	59801.8	49482.4	48862.8	42463.8	1	1	1	1	1	3.90778	480.232	C25 H36 O9	11-Deacetylvaltrate 11-(3-hydroxy-3-methylbutanoate)
7b-Hydroxy-3-oxo-5b-cholanoic acid	229430	216997	174539	169560	770327	468133	1	431511	216644	176299	174081	154112	1	1	1	1	17017.5	21539.5	14034.7	12484.9	129913	138521	172965	175002	5.39368	402.276	C25 H38 O4	7b-Hydroxy-3-oxo-5b-cholanoic acid
Androsterone glucuronide	521949	506569	1.43978e+06	1.4711e+06	1763567	1.99072e+06	1.52713e+06	1.81694e+06	300496	297526	881478	865773	1	1	1	1	1	1	1	1	1	1	1	1	4.24	466.262	C25 H38 O8	Androsterone glucuronide
Eriojaposide B	93721.4	91948.1	54527.5	57132.4	138997	153249	131744	139776	64863.1	65412.8	1	66187.6	1	1	1	1	1	1	1	1	1	1	1	1	2.28909	516.253	C25 H40 O11	Eriojaposide B
1-Phenyl-1,3-nonadecanedione	1.13875e+06	1.15257e+06	1.08424e+06	1	1	1	1.09292e+06	1054918	1.26438e+06	1.11656e+06	3978475	1	103614	103119	93851.3	1	147921	155257	151006	156488	77158.7	74358	44452.1	18811.7	10.7579	372.3	C25 H40 O2	1-Phenyl-1,3-nonadecanedione
Methyl 2-(10-heptadecenyl)-6-hydroxybenzoate	1216450	1.21723e+06	1	1	1.18444e+06	1.17437e+06	1.16637e+06	187969	1.25544e+06	1.24642e+06	347744	1.28213e+06	1	1	1	1	65915.6	1	69623.1	70417.6	341602	336407	290226	316002	11.8012	388.296	C25 H40 O3	Methyl 2-(10-heptadecenyl)-6-hydroxybenzoate
3,5-Didecanoylpyridine	74904	76213.7	77600.5	78272.6	39567	46203.7	1	46025.9	43698.3	42055.2	37059.3	41444.8	1	1	1	1	1	1	1	1	1	1	1	1	15.84	387.318	C25 H41 N O2	3,5-Didecanoylpyridine
LysoPE(0:0/20:5(5Z,8Z,11Z,14Z,17Z))	247411	245684	179361	188594	271535	282600	270562	291380	279431	301641	226488	216764	280595	275585	1	242655	350819	358910	391172	402325	114771	1	132389	143067	16.01	499.265	C25 H42 N O7 P	LysoPE(0:0/20:5(5Z,8Z,11Z,14Z,17Z))
7,8-Dihydrovomifoliol 9-[rhamnosyl-(1-6)-glucoside]	23129.4	18283.2	22021.5	22658.3	11518.4	17088.7	1	16732.3	1	1	1	1	1	1	1	1	1	1	1	1	1	1	1	1	3.82	534.275	C25 H42 O12	7,8-Dihydrovomifoliol 9-[rhamnosyl-(1-6)-glucoside]
5-(14-Nonadecenyl)-1,3-benzenediol	2.15326e+06	2.06037e+06	1486030	1494319	1.2082e+06	1.43054e+06	1.46078e+06	1.3704e+06	2.86724e+06	2.8397e+06	1.65368e+06	1.6673e+06	72322.1	79657.1	65700.6	72375.9	75802.8	61814.7	77005.1	78333.9	68575.9	70287.2	76544	71838.5	15.435	374.315	C25 H42 O2	5-(14-Nonadecenyl)-1,3-benzenediol
[14]-Gingerol	51282.1	45992	74262.9	77226.6	215850	208226	192480	198128	261769	266617	351473	339707	54524.9	54517.1	48165.3	44793.6	205432	203116	244347	250293	1.0414e+06	1.0079e+06	1.15984e+06	1.11235e+06	16.8317	406.305	C25 H42 O4	[14]-Gingerol
PA(20:4(5Z,8Z,11Z,14Z)e/2:0)	66942.4	33391	118108	119815	120554	132907	116885	118145	66186.1	59767.5	120596	108357	27604	21940.8	18055.9	23769.4	179590	189499	130306	138878	1	1	10530.5	10584	2.44727	486.278	C25 H43 O7 P	PA(20:4(5Z,8Z,11Z,14Z)e/2:0)
LysoPE(0:0/20:4(5Z,8Z,11Z,14Z))	1	1	1	1	1.50663e+06	1526095	1.48061e+06	1.49583e+06	1	1	1	1	1	1	1	1	1	1	1	1	1	1	1	1	4.06	501.278	C25 H44 N O7 P	LysoPE(0:0/20:4(5Z,8Z,11Z,14Z))
5-Nonadecyl-1,3-benzenediol	1.08865e+06	1.06571e+06	1.04775e+06	1.02753e+06	931463	985082	992578	1.0107e+06	1	1.30349e+06	1.15836e+06	1	126864	122534	79264.6	85570	76219.7	61359.7	80025.4	74178.5	26410.1	26545.8	46892.8	54642.5	16.2891	376.332	C25 H44 O2	5-Nonadecyl-1,3-benzenediol
Acetolein	389697	369728	234016	250840	79230.4	1	1	96124.5	273263	282552	1	1	1.15093e+06	1.14255e+06	1.1867e+06	1223396	897358	967064	1.058e+06	1.04127e+06	1133039	1.10824e+06	1	1.14609e+06	19.3347	440.327	C25 H44 O6	Acetolein
Geranylfarnesyl diphosphate	1.9985e+06	1.95528e+06	1.53856e+06	1.50027e+06	280380	930508	848047	907140	2.5546e+06	2662644	1297828	1249865	1	1	1	1	33312.9	34109.6	50571.7	54600.5	1	1	1	1	2.75	518.256	C25 H44 O7 P2	Geranylfarnesyl diphosphate
Erucoylacetone	1.23522e+06	1.21286e+06	1.0608e+06	416015	995241	1.04118e+06	1.1087e+06	1108917	2107248	2.14491e+06	1.27029e+06	959818	38157.3	31424.9	29739.4	28595.9	37466.5	30214.5	24881.8	28752.3	19631.5	13700.6	16734.3	16677.1	14.5754	378.352	C25 H46 O2	Erucoylacetone
MG(0:0/22:2(13Z,16Z)/0:0)	262737	275971	222953	209118	332466	327130	358642	356875	152404	159809	174654	179226	177891	168174	180032	199423	120948	139736	148048	149161	211098	205664	144113	145051	20.66	410.338	C25 H46 O4	MG(0:0/22:2(13Z,16Z)/0:0)
3-Hydroxy-11Z-octadecenoylcarnitine	1	18459.7	1	26728.4	24945.2	19814.9	20935.3	26552.6	1	1	17310.5	18061	55668.7	57362.4	54784.2	55936.4	49142.1	49403.8	54582.1	50970.3	41767.1	43748.8	40767.5	46500.1	20.92	441.351	C25 H47 N O5	3-Hydroxy-11Z-octadecenoylcarnitine
(2Z,6E)-3,7,11,15,19-Pentamethyl-2,6-eicosadien-1-ol	151937	148790	102494	97119.4	47104.8	43160.2	49030.5	50234.5	152898	153308	57593.1	53384.2	1	1	1	1	1	1	1	1	1	1	1	1	12.2	364.367	C25 H48 O	(2Z,6E)-3,7,11,15,19-Pentamethyl-2,6-eicosadien-1-ol
10,12-Pentacosanedione	57327.6	48252.8	50001.9	40493.7	35817	32158.5	56717.4	47882.3	105465	106407	177378	176558	1	1	1	1	1	1	11577.1	11253.6	14245.3	13825.3	23506.6	25100	21.7744	380.366	C25 H48 O2	10,12-Pentacosanedione
Succistearin	17238.1	18039.3	49740.5	45951.2	73305.9	70418.1	93116.5	95637	26732.3	1	63814.9	71493.6	1	1	1	1	11090.7	11775.2	11531.5	12077.6	18524.6	12061.3	13202.7	18732.2	21.77	460.33	C25 H48 O7	Succistearin
Vaccenyl carnitine	64246.4	65466.7	43567.9	10946.5	18760.6	13287.6	18924.4	18807.8	82345.9	39101.9	29182.5	29422.8	1	1	1	1	1	1	1	1	1	1	1	1	11.23	411.375	C25 H49 N O3	Vaccenyl carnitine
Pentacosanoic acid	1	1	23110.5	25129.3	30892.9	29883	34641.4	36722.2	18572.5	14009.7	54864.1	49875.4	15654.5	1	1	1	1	1	1	1	1	1	1	1	21.77	382.381	C25 H50 O2	Pentacosanoic acid
LysoPE(0:0/20:0)	18269.6	1	13387.5	12089.9	20004.5	20542.6	19890.8	19070.3	13940	18308.9	33030.3	24183.2	189243	191098	166732	175645	191662	214584	219031	242196	82064	79466.6	151425	162814	4.32478	509.346	C25 H52 N O7 P	LysoPE(0:0/20:0)
erythro-6,8-Pentacosanediol	1	1	1	1	19541	19568.6	13741.9	21666.3	95705.7	94825.2	87837.1	87882.4	1	1	1	1	1	1	1	1	1	1	1	1	21.02	384.401	C25 H52 O2	erythro-6,8-Pentacosanediol
Luteone 7-glucoside	1	1	1	1	11709.6	11712.1	16628.7	11425.6	1	1	1	1	1	1	1	1	1	1	1	1	1	1	1	1	2.96	516.169	C26 H28 O11	Luteone 7-glucoside
Xanthoangelol F	75106.9	131621	190411	192613	227229	231621	208738	209140	121571	112573	205879	199322	93464.9	97055.6	78317.9	90454.1	135620	39604	25221.5	33156.9	1	1	56244.4	51099.8	4.81	406.219	C26 H30 O4	Xanthoangelol F
1-Hydroxy-3,6,7-trimethoxy-2,8-diprenylxanthone	119560	118724	122791	130612	65326.2	60380.5	63846.9	64340.5	64324.8	57825.2	69533.2	78293.2	178642	179529	187708	195288	37598.9	34895.1	33478.4	46011.1	1	1	1	1	1.65	438.214	C26 H30 O6	1-Hydroxy-3,6,7-trimethoxy-2,8-diprenylxanthone
Lagerstroemine	764186	1	859234	880772	440679	452318	443952	449356	474802	475673	523301	530854	679399	667093	661818	655283	124984	119807	122206	123481	102323	103133	78733.1	81715.1	1.31	437.211	C26 H31 N O5	Lagerstroemine
(9Z,9'Z)-Methylbixin	58566	56272.4	107847	116844	155604	179180	192087	186276	1	63283.2	175864	189551	277686	282823	252093	256134	579237	542923	571468	574564	388875	341303	451651	432284	5.43391	408.232	C26 H32 O4	(9Z,9'Z)-Methylbixin
Deacetylnomilin	148111	144266	100866	100803	53236.7	53635.2	46724.9	56559.2	1	150756	65322.8	66682.1	1	1	1	1	1	1	1	1	1	1	1	1	3.36	472.218	C26 H32 O8	Deacetylnomilin
Limonoate a-ring-lactone	11025.3	11775	28983.4	30075.3	37713.8	31993.4	32723.7	37557.9	1	1	20464.6	31959.3	1	1	1	1	1	1	1	1	17149.2	17416.4	15797.5	10679.8	2.29857	488.207	C26 H32 O9	Limonoate a-ring-lactone
Caffeoylferuloylspermidine	407114	441301	277450	283710	1	1	248402	247561	762015	763547	393592	392709	1	23212.7	10676.8	11301.6	61644.8	30197	66983.4	64346	86333.2	78542.2	100535	101127	5.58	483.235	C26 H33 N3 O6	Caffeoylferuloylspermidine
Isolimonic acid	690585	687726	435859	442945	212117	209516	198162	203822	685850	689602	245887	236110	1	1	1	1	1	1	1	1	1	1	1	1	3.08	506.211	C26 H34 O10	Isolimonic acid
Diosbulbinoside F	1	1	1	1	29534	33640.2	11110.1	18160.2	130809	125815	93143	89643.4	1	1	1	1	1	1	1	1	1	1	1	1	2.95	538.221	C26 H34 O12	Diosbulbinoside F
Purothionin AII	1	1	1	1	469288	447020	390833	456963	1	1	1	1	1	1	1	1	1	1	1	1	1	1	1	1	2.58	520.251	C26 H36 N2 O9	Purothionin AII
Glaucarubolone 15-O-beta-D-glucopyranoside	67928.6	64842.6	99788.3	91870.7	88496.5	74977.7	82227.2	80849.4	65131.7	66535.2	87886	86457.9	58792	54475.5	50263.8	48522.6	53567.1	53393.1	1	1	1	1	61342.6	62356.8	4.87	556.218	C26 H36 O13	Glaucarubolone 15-O-beta-D-glucopyranoside
2-Angeloyl-9-(3-methyl-2E-pentenoyl)-2b,9a-dihydroxy-4Z,10(14)-oplopadien-3-one	38830.9	30314.7	33459.6	26504.3	253042	200186	231744	223910	12430.9	24289.5	41996.8	1	30804.3	25858.4	26480.9	26731.4	1	1	1	1	1	1	28106.1	29182	4.43765	428.262	C26 H36 O5	2-Angeloyl-9-(3-methyl-2E-pentenoyl)-2b,9a-dihydroxy-4Z,10(14)-oplopadien-3-one
Ceanothine C	463106	466023	662519	651496	1.60691e+06	1.59502e+06	1.555e+06	1.60469e+06	359242	369688	793626	790967	122927	121717	40726.4	111189	665034	693868	569694	587239	1	1	29401	32985.7	4.08955	470.291	C26 H38 N4 O4	Ceanothine C
Cinncassiol C1 19-glucoside	41753.9	41297.9	29688.9	29630.3	51355.1	50374.3	38791.4	36180.3	43805.2	41887.7	1	1	1	1	1	1	1	1	1	1	1	1	1	1	2.278	542.23	C26 H38 O12	Cinncassiol C1 19-glucoside
(R)-3,4-Dihydro-2-methyl-2-(4,8,12-trimethyl-3,7,11-tridecatrienyl)-2H-1-benzopyran-6-ol	1	1	1	1	115012	122773	125421	127188	1	1	104403	100036	10931.3	147775	141253	132336	14784.8	14152.4	14793.1	13101.2	89856.5	95508.7	102394	105605	14.4278	382.295	C26 H38 O2	(R)-3,4-Dihydro-2-methyl-2-(4,8,12-trimethyl-3,7,11-tridecatrienyl)-2H-1-benzopyran-6-ol
Lupulone	1	1	1	1	43919.2	19627.2	17641.6	17951.6	1	1	1	1	37459.8	43290.4	25080	25708.8	377008	17684	313632	335389	1	1	1	1	4.18	414.288	C26 H38 O4	Lupulone
2-(2-Methylbutanoyl)-9-(3-methyl-2E-pentenoyl)-2b,9a-dihydroxy-4Z,10(14)-oplopadien-3-one	207883	197161	202521	198031	1783201	1.65127e+06	1.56076e+06	1592728	70001.3	1	1	1	26256.5	1	19494.6	17584.6	1	67206.7	11700.9	10504.1	66687.8	58251.4	28662.3	21035.8	7.26211	430.262	C26 H38 O5	2-(2-Methylbutanoyl)-9-(3-methyl-2E-pentenoyl)-2b,9a-dihydroxy-4Z,10(14)-oplopadien-3-one
Ustiloxin B	253706	246693	248507	252097	253476	264434	255775	265180	261289	238333	261877	254200	270967	277390	282166	272752	337146	316628	295012	305030	291638	289110	282515	285871	26.61	645.237	C26 H39 N5 O12 S	Ustiloxin B
(ent-2b,4S,9a)-2,4,9-Trihydroxy-10(14)-oplopen-3-one 2-(2-methylbutanoate) 9-(3-methyl-2E-pentenoate)	1	107012	134090	131525	95614.3	105432	96170.9	102425	1	85576.3	86043.9	84284.3	116252	112208	114942	95993.5	93764.4	87606.4	92565.9	96604.2	65118.7	31248.1	69665.7	1	19.47	448.276	C26 H40 O6	(ent-2b,4S,9a)-2,4,9-Trihydroxy-10(14)-oplopen-3-one 2-(2-methylbutanoate) 9-(3-methyl-2E-pentenoate)
(3beta,22E)-26,27-Dinorergosta-5,22-dien-3-ol	184412	170504	161338	158791	86834.9	85203.8	101457	104780	148055	148707	113534	109109	1	1	11280.9	1	57603.1	61738.4	29087.3	28459.9	86314.5	10624.8	99476.2	90474.6	17.8562	370.326	C26 H42 O	(3beta,22E)-26,27-Dinorergosta-5,22-dien-3-ol
Capsianoside V	3.82743e+06	3.2831e+06	2806902	3045545	3.47846e+06	3.01663e+06	2.96805e+06	268100	10145753	9564088	6.03174e+06	5780994	1	1	1	1	1.16595e+06	1.70181e+06	776649	857273	1	1	1	1	3.3775	514.285	C26 H42 O10	Capsianoside V
Cinncassiol D2 glucoside	1.05441e+06	504825	1	1	479325	229753	221480	10847	695904	683193	20500.5	19869.4	71108	68501.5	40706.7	65944	108863	1	81539.6	1	116439	115693	99905.2	98361.4	4.383	530.271	C26 H42 O11	Cinncassiol D2 glucoside
Oryzarol	294718	285642	398926	389222	450041	502932	557343	560820	218679	201914	465068	459991	11769.7	35559.4	30893.3	31316.5	28309.7	29433.9	1	1	24645.4	28807.3	28758.2	22968.3	21.3477	402.314	C26 H42 O3	Oryzarol
Furost-5-ene-3beta,22,26-triol	2.02903e+06	2.09481e+06	1.38651e+06	1.37455e+06	2.76635e+06	2.86465e+06	2898129	2.90203e+06	42015.2	49314	56508.3	1	40628.9	40076.7	65063.3	73800.9	40609.1	72649.9	42069.2	43241.2	70925.2	72124.5	70565.6	65958.5	15.2152	418.307	C26 H42 O4	Furost-5-ene-3beta,22,26-triol
Dynorphin B (6-9)	1	1	1	1	44309.6	38307.5	18908.5	24291.1	1	1	1	1	1	1	1	1	42092.8	34982.3	70622.8	18120.6	1	1	1	1	3.785	605.338	C26 H43 N11 O6	Dynorphin B (6-9)
Fistulosin	600621	590822	427196	307521	240217	243686	268991	274763	716925	722284	310928	309581	1	1	1	1	11855.3	41334.1	17657.5	44865.1	234230	47081.1	259619	261684	14.154	385.337	C26 H43 N O	Fistulosin
3-Hydroxy-1-phenyl-1-eicosanone	41618.6	34851.2	36684.2	1	12908.7	1	17601.6	17428.6	16790.5	18101.1	1	1	1	1	1	1	1	1	1	1	1	1	1	1	15.285	388.33	C26 H44 O2	3-Hydroxy-1-phenyl-1-eicosanone
Varanic acid	50333.7	43948.5	37580.6	32373.6	116685	83380.2	63348.6	116292	20872.7	19774.8	23594.6	20039.3	1	1	1	1	26730.9	29450.1	61492.1	69173.4	1	1	1	1	6.38	436.326	C26 H44 O5	Varanic acid
Goshonoside F1	60675.2	60838.2	28894.2	22563.8	32682.7	30552.6	32263.5	30813.9	77355.8	74426	42647.4	30321.1	1	1	1	1	1	1	1	1	1	1	1	1	8.15	484.289	C26 H44 O8	Goshonoside F1
25-Azacholesterol	300395	286939	223286	221200	88471.7	88369.6	103029	101632	333480	343550	86986.2	87521.8	1	1	1	1	1	1	1	1	1	1	1	1	16.94	387.352	C26 H45 N O	25-Azacholesterol
LysoPC(18:4(6Z,9Z,12Z,15Z))	873789	848847	713745	698971	849519	838916	803710	830806	2.17985e+06	25409.3	1.37383e+06	1	412052	437665	375389	393077	1.36579e+06	1504440	1.0688e+06	1.13289e+06	1	1	206900	207520	3.51714	515.3	C26 H46 N O7 P	LysoPC(18:4(6Z,9Z,12Z,15Z))
Filfiline	61691.6	63772.6	51402.3	49336	20539	20484.6	20557.5	26562.8	71144.4	75133.4	29661.7	30884.1	1	1	1	1	1	1	1	1	1	1	1	1	12.16	389.37	C26 H47 N O	Filfiline
LysoPC(18:3(6Z,9Z,12Z))	353541	612602	430170	432305	617121	600052	457437	480551	208059	203628	241963	32751.5	601871	614774	563452	561461	1.16518e+06	1.16345e+06	1.32161e+06	1.32238e+06	1.03027e+06	984090	753069	758477	14.92	517.313	C26 H48 N O7 P	LysoPC(18:3(6Z,9Z,12Z))
Momordol	151703	144196	179896	169991	173154	159113	175510	173563	111115	1	144227	143420	292182	292752	296001	286161	259914	260225	271518	269879	242018	238959	228742	244147	20.91	440.348	C26 H48 O5	Momordol
LysoPC(18:2(9Z,12Z))	5.90679e+06	5896163	8620259	8.36202e+06	3.9553e+06	3915267	3.14743e+06	3.15686e+06	1525635	1.51346e+06	1.54491e+06	1.5062e+06	11963828	11745017	11166054	11404899	4.32722e+06	4.35105e+06	5.12113e+06	5.23847e+06	3.0021e+06	3.05471e+06	2.59185e+06	2.51481e+06	14.89	519.331	C26 H50 N O7 P	LysoPC(18:2(9Z,12Z))
1-O-Isopentyl-3-O-octadec-2-enoyl glycerol	44455.4	46464.3	44324.8	43704.2	52338.9	12390.5	17335.3	12045.5	36369	34561.9	44537.5	47075.4	1	20089.4	21427.6	27050.4	10885.3	11181.7	13514.5	17754.5	27802.7	20282	20259	19929.8	20.1565	426.36	C26 H50 O4	1-O-Isopentyl-3-O-octadec-2-enoyl glycerol
Tetracosanoylglycine	272211	272658	179234	182621	89701.4	89903.6	100720	91733.2	279794	294451	153646	163961	1	1	1	1	1	1	1	1	1	1	1	1	13.81	425.393	C26 H51 N O3	Tetracosanoylglycine
Lysolecithin	394736	385265	508827	508309	328323	327624	255678	274781	142652	147166	128158	118529	770444	773461	706027	687584	400043	452571	428041	453975	323023	324076	246718	243904	15.67	521.346	C26 H52 N O7 P	Lysolecithin
LysoPC(P-18:0)	1	1	1	1	19094	17674.3	25591.5	23388.5	1	1	1	1	1	1	1	1	1	1	1	1	1	1	1	1	2.19	507.363	C26 H54 N O6 P	LysoPC(P-18:0)
Isovitexin 2''-glucoside	35274.7	38623.6	62258.8	68509.6	87745.6	83617.3	89384.2	85297.6	42225.1	43596.8	84284.4	77103.3	29613.8	36168.2	41003.9	28157.5	53567.1	53393.1	17437.7	18064.2	66806.4	69339.8	61342.6	10708.8	5.74	594.157	C27 H30 O15	Isovitexin 2''-glucoside
Paxilline	281684	3364338	3.858e+06	3884611	1.86708e+06	1.87819e+06	1.83627e+06	1981846	1.54748e+06	1.64945e+06	2008099	1999170	40257.5	41138.8	1.72513e+06	1.71605e+06	66377.6	70569.6	37025	1	135553	154508	121955	127936	1.75652	435.253	C27 H33 N O4	Paxilline
Isocyclocalamin	89938.9	80163.3	66019.1	58700.9	39781.5	43198.2	37956	38909.1	24090.1	33841.6	1	1	23336.2	12298	24932.1	24700.6	1	1	1	1	1	1	1	1	2.40571	502.228	C27 H34 O9	Isocyclocalamin
3-Hydroxy-4-deoxypaxilline	699640	657405	943263	976378	2223538	2276054	2.13371e+06	2.13933e+06	896578	880035	1.44493e+06	1462040	96578.5	109597	78836.9	67087.2	96379.2	90360.6	80525.1	86335.5	1	1	35791.1	39755.1	2.50545	421.255	C27 H35 N O3	3-Hydroxy-4-deoxypaxilline
Myricanol 5-glucoside	1	1	69349.2	69374.3	258432	251373	251328	264191	1	130261	193566	198420	1	1	1	1	1	1	1	1	1	1	1	1	2.06	520.234	C27 H36 O10	Myricanol 5-glucoside
Apo-10'-zeaxanthinal	1.01929e+06	1	1.15374e+06	1.13814e+06	1.08703e+06	1.13333e+06	1.22601e+06	1.23755e+06	786018	1.2563e+06	1.30321e+06	1.29807e+06	241129	116369	229881	234655	203879	215059	245342	255392	90790.4	118202	382169	51926.3	6	392.267	C27 H36 O2	Apo-10'-zeaxanthinal
Apo-10'-violaxanthal	419172	407575	400523	460349	1.47486e+06	1.63385e+06	1.20457e+06	1.59166e+06	1	444787	562576	273956	212862	223135	209572	201174	276188	282659	300026	317045	1	1	62145.5	64977.1	3.96143	408.269	C27 H36 O3	Apo-10'-violaxanthal
Crocin 4	178658	167702	1	1	101007	1	1	62759.8	269737	260051	134999	137449	1	1	1	1	37850	49532.9	50398.8	53518.5	1	1	1	1	2.69083	504.239	C27 H36 O9	Crocin 4
Annomuricatin A	1	1	1	1	1	40439.1	33914.7	38885.7	1	1	1	1	1	1	1	1	1	1	1	1	1	1	1	1	2.14	558.298	C27 H38 N6 O7	Annomuricatin A
7,8-Dehydro-beta-micropteroxanthin	1.36237e+06	1.31773e+06	1305384	1.30914e+06	1	1.25053e+06	1.3097e+06	1.2207e+06	1.50832e+06	1.31383e+06	1	1	146179	139943	122484	120745	215748	227403	231997	242119	77158.7	74358	67102.7	68778.3	10.8029	394.281	C27 H38 O2	7,8-Dehydro-beta-micropteroxanthin
Sinensiaxanthin	226825	214093	279889	387645	211167	353316	1	135459	224353	237523	1	1	76429.3	77865.2	67262.5	71020.3	213697	230440	152790	160663	1	1	1	1	4.06882	410.282	C27 H38 O3	Sinensiaxanthin
Muzanzagenin	911499	901559	1	1	830317	2.235e+06	938707	2.34571e+06	1.23028e+06	812084	263296	321921	54259.2	49022.6	51219.8	51940.6	146564	1	104002	109321	52650.3	50178.9	31316.7	25245.9	7.94571	442.279	C27 H38 O5	Muzanzagenin
d-Tocotrienol	2613356	2.49485e+06	1.77337e+06	1.64015e+06	1642290	1.70435e+06	1.76654e+06	1.82874e+06	3125679	3403518	1.98538e+06	1.9905e+06	18346.9	17270.5	16239.7	1	21583.4	27992.8	27885.8	22608.2	33507.1	32269.4	18821.2	18137.5	11.683	396.297	C27 H40 O2	d-Tocotrienol
Valenciaxanthin	267190	263252	339950	350195	387286	412853	438514	430435	355276	369537	467809	471016	1	1	1	1	1	1	1	1	1	1	1	1	9.27	412.291	C27 H40 O3	Valenciaxanthin
Schidigeragenin B	1	1	1	1	233875	239339	258993	261083	1	1	1	1	1	1	1	1	1	1	1	1	1	1	1	1	13.8	428.3	C27 H40 O4	Schidigeragenin B
1,25-Dihydroxyvitamin D3-26,23-lactone	1	1	1	1	104323	111196	126245	129249	1	1	1	1	1	1	1	1	10880.4	18139.8	1	10791.7	1	1	1	1	9.52429	444.294	C27 H40 O5	1,25-Dihydroxyvitamin D3-26,23-lactone
2,3-Secoporrigenin	45922.7	46768.6	67918.5	69378.9	395053	394077	140850	156942	63081	1	158528	164640	210340	210115	199451	198130	351707	331688	323859	322796	48959.3	50626.5	94615.4	82817.1	2.15435	460.274	C27 H40 O6	2,3-Secoporrigenin
Vignatic acid B	1	1	1	154261	724487	741749	722770	729851	1	1	1	1	1	1	1	1	36270.7	34234.9	40009.7	34458.3	1	1	1	1	2.8	519.295	C27 H41 N3 O7	Vignatic acid B
Solasodiene	253087	241989	294253	286740	113744	101424	108681	123489	141940	142241	127924	130106	17426.8	12148.4	1	1	1	1	1	1	1	1	1	1	14.28	395.315	C27 H41 N O	Solasodiene
Hovenine A	1	1	115355	1	1301557	1.29157e+06	1.25189e+06	1274643	205266	213213	110000	103723	1	1	1	1	130611	133961	135111	124212	73244.3	71247.8	86980.2	96013.3	14.6241	486.333	C27 H42 N4 O4	Hovenine A
Yamogenin	234564	221091	1	1	259496	265822	253980	250947	422742	432928	313698	301226	1	1	1	1	1	1	1	1	1	1	1	1	7.34	414.308	C27 H42 O3	Yamogenin
Nuatigenin	30892.2	30878.4	50070.9	43454.5	122155	114778	1	82802.6	18935.7	13502.3	1	19024.9	50051.9	43403.7	41619.9	39648.4	480734	10173.9	523798	551271	1	1	75120.8	75360.9	3.142	430.311	C27 H42 O4	Nuatigenin
Cepagenin	1	104382	1	1	632194	628458	542078	561167	1	1	566132	574008	1	1	1	1	23853.9	34974.4	6069.39	21741.2	1	1	1	1	2.86	446.306	C27 H42 O5	Cepagenin
N-Nitrosotomatidine	33311.6	35760.3	33212.5	30244.4	12528.5	20262	19625.1	20330.6	12420.2	17368.2	11225.4	11829.2	18679.9	18364	16919.6	1	26458.7	25970.2	18323	12724.8	1	1	1	1	19.3779	444.337	C27 H44 N2 O3	N-Nitrosotomatidine
Desmosterol	2.21235e+06	2.156e+06	1.59961e+06	1.64531e+06	905693	916622	1.44574e+06	1472551	2.59655e+06	2.57156e+06	1.17668e+06	1169112	65435.4	17568.5	72914.9	19340.2	11535.1	57225.1	11689.8	54723.9	43165.8	35686.6	25653.8	1	11.7761	384.334	C27 H44 O	Desmosterol
Sarsasapogenin	1	1	1	24683.9	171217	183916	191183	182470	1	1	213019	223329	35217.1	31885.1	27444.6	26664.1	17946.3	25296.9	18805.3	17368.7	37950.3	32660.6	19417.7	23424.2	13.1505	416.331	C27 H44 O3	Sarsasapogenin
Neogitogenin	463106	466023	662519	651496	97556.9	1.59502e+06	86423.4	77302.8	359242	369688	793626	790967	42234.8	38085	35545.9	34533.8	605781	622014	511101	522546	1	1	42871.8	37143.9	5.17955	432.335	C27 H44 O4	Neogitogenin
Porrigenin A	66942.4	33391	118108	119815	120554	132907	116885	118145	1	1	1	1	27604	21940.8	18055.9	23769.4	796591	829988	656379	683868	1	1	10530.5	10584	2.31667	448.322	C27 H44 O5	Porrigenin A
Cholest-5-ene	34372.8	34916	19057.5	19834.9	23260.2	23068.6	30151.8	24989.3	35025.6	30903.8	31071.3	29148.5	11710.3	17178.4	1	1	19202.8	20458	18882.1	18816.2	1	1	12212.4	11492.5	19.992	370.364	C27 H46	Cholest-5-ene
LysoPE(0:0/22:5(4Z,7Z,10Z,13Z,16Z))	18554.2	18431.3	40823.8	39695.6	115155	122921	98606.9	110617	1	10920.1	55529.1	57474.1	105166	102022	97376	101005	413707	437645	317335	330404	27653.5	26728.7	44617.8	46857.7	4.14	527.312	C27 H46 N O7 P	LysoPE(0:0/22:5(4Z,7Z,10Z,13Z,16Z))
(3beta,5alpha,6alpha)-Cholest-8-ene-3,6-diol	1	1	1	1	35817	32158.5	56717.4	47882.3	126650	133106	224291	222316	1	1	1	1	1	1	11577.1	11253.6	14245.3	13825.3	23506.6	25100	22.32	402.348	C27 H46 O2	(3beta,5alpha,6alpha)-Cholest-8-ene-3,6-diol
[16]-Gingerol	19648.9	24603.7	20116.7	26504.3	18093.1	13203.1	17148.8	11613.8	43725	49954.8	64461.6	63058.4	24548.3	26563.7	19636.2	20830.5	27414.3	19701.7	21152.1	24303.8	20042.3	18838.5	24330.6	18435.4	17.4454	434.351	C27 H46 O4	[16]-Gingerol
5alpha-Cholestane	11191	1	11257.7	1	11665.9	12376.3	18971	19005.6	1	11961.4	18587.2	18712	1	1	1	1	1	1	1	1	1	1	1	1	20.45	372.376	C27 H48	5alpha-Cholestane
LysoPE(0:0/22:4(7Z,10Z,13Z,16Z))	263010	379959	312244	407493	701090	685821	688188	673176	457312	403627	361847	353809	1	1	1	1	1	1	1	1	1	1	1	1	2.71	529.311	C27 H48 N O7 P	LysoPE(0:0/22:4(7Z,10Z,13Z,16Z))
5-Heneicosyl-1,3-benzenediol	89647.4	96574.2	73746.8	74795.8	61121	59617.9	64492.7	61130.2	120398	123581	77764.3	79287.9	1	1	1	1	1	1	1	1	1	1	1	1	11.89	404.362	C27 H48 O2	5-Heneicosyl-1,3-benzenediol
(3alpha,5alpha,22R,23R)-Cholestane-3,22,23-triol	50333.7	43948.5	35015	38395.5	74807.8	115659	63348.6	79701.5	20872.7	19774.8	23594.6	20039.3	1	1	1	1	1	1	1	1	1	1	1	1	7.45	420.354	C27 H48 O3	(3alpha,5alpha,22R,23R)-Cholestane-3,22,23-triol
Nervonoylacetone	144210	142065	151715	169919	141234	140677	173387	177618	101958	91222	104252	109156	141707	142465	103612	106518	111792	121623	106951	108549	43960.6	1	68106.7	65971.6	23.46	406.382	C27 H50 O2	Nervonoylacetone
10,12-Heptacosanedione	297100	292086	195375	186461	121658	128872	151128	159236	302947	319294	145484	147178	1	1	1	1	1	1	1	1	1	1	1	1	12.86	408.389	C27 H52 O2	10,12-Heptacosanedione
LysoPE(0:0/22:1(13Z))	501257	503093	71884	221696	207815	214655	218169	221343	560698	562839	177438	178114	34921.7	39288.7	33925.1	31873	10780.9	1	10927.9	16220.4	26342.3	27301.5	19401	20687	11.237	535.37	C27 H54 N O7 P	LysoPE(0:0/22:1(13Z))
Phasin	1.05608e+06	1.04558e+06	664032	685478	1	1	278862	267752	1.25874e+06	1.27296e+06	341517	351741	1	1	1	1	1	1	1	1	1	1	1	1	9.86	523.392	C27 H58 N O6 P	Phasin
Diosmetin 7-rutinoside	12379.6	12073.5	34196.6	39294.2	63238	71319.4	63930	63574	26377.4	21166.1	78758	75618	1	1	1	1	1	1	1	1	1	1	1	1	7.41	608.172	C28 H32 O15	Diosmetin 7-rutinoside
Isorhamnetin 3-rutinoside	11548	1	20447.3	20586.3	40898.3	41557.4	35029.1	36471.9	12509.4	12422.4	39841.9	43500.4	20635.9	19815.9	19007.6	12757.2	11954.7	12192.5	13614.7	20936.6	21798.3	14934.4	17561.9	1	7.01	624.167	C28 H32 O16	Isorhamnetin 3-rutinoside
(14alpha,17beta,20S,22R)-14,20-Epoxy-17-hydroxy-1-oxowitha-3,5,24-trienolide	1	1	1	1	1.19905e+06	1.15712e+06	1.04484e+06	1.05755e+06	1	1	1	1	37459.8	43290.4	25080	25708.8	377008	163314	1	1	1	1	46848.2	50305.4	3.62	452.244	C28 H36 O5	(14alpha,17beta,20S,22R)-14,20-Epoxy-17-hydroxy-1-oxowitha-3,5,24-trienolide
Physalolactone C	42379.4	37120.3	28610.2	16646.9	27731.3	34342.7	33011	35234.9	126125	130261	188248	198420	1	1	1	1	1	1	1	1	1	1	1	1	4.53	520.235	C28 H37 Cl O7	Physalolactone C
Petasinoside	313507	308829	195228	203686	168330	166498	157706	170090	2.45453e+06	180500	1.44106e+06	70680.7	1	1	1	1	25821.4	32937.4	25997.9	27015.5	1	1	1	1	2.775	531.245	C28 H37 N O9	Petasinoside
Withanolide B	579258	573623	538303	526955	1.55338e+06	1.56417e+06	1.54899e+06	1.58207e+06	1	1	1	1	1	1	1	1	10484.2	216717	41599.6	173838	1	1	1	1	3.28333	454.264	C28 H38 O5	Withanolide B
4-Deoxyphysalolactone	1	1	1	10631.5	10811.5	11524.8	92468.8	91413.9	181947	1	205823	206335	1	1	10982.7	1	17473	16383.8	1	1	18046.8	14053.3	18103.9	19371.1	12.386	522.236	C28 H39 Cl O7	4-Deoxyphysalolactone
Physalolactone	93721.4	91948.1	54527.5	57132.4	20769.5	11496.6	37704.2	38067.4	64863.1	65412.8	56736.4	49617.7	1	1	1	1	1	1	1	1	1	1	1	1	2.3425	538.235	C28 H39 Cl O8	Physalolactone
Musabalbisiane C	109604	99855.3	103691	97782.3	82760.6	83368	75450.9	73651.4	278253	265346	154022	145663	1	1	1	1	1	1	1	1	1	1	1	1	1.96	568.235	C28 H40 O12	Musabalbisiane C
4-Acetoxy-3-geranylgeranyl-1,2-dihydroxybenzene	14444.8	1	13330.7	20371.6	13333.9	1	21265.9	60719.4	42015.2	10737.2	56508.3	49836.3	40628.9	40076.7	65063.3	73800.9	1.12079e+06	1.14592e+06	1.17764e+06	1.21743e+06	70925.2	72124.5	70565.6	65958.5	21.2718	440.288	C28 H40 O4	4-Acetoxy-3-geranylgeranyl-1,2-dihydroxybenzene
Ixocarpanolide	26156.3	29470.2	60641.4	87202.1	257418	243832	252946	258982	38932.4	32812	101580	89546.7	1	1	1	1	1	1	1	1	1	1	1	1	2.93333	472.283	C28 H40 O6	Ixocarpanolide
Macrophorin D	41753.9	41297.9	29688.9	29630.3	1	50374.3	38791.4	36180.3	43805.2	41887.7	1	1	1	1	1	1	1	1	1	1	1	1	1	1	2.19667	504.274	C28 H40 O8	Macrophorin D
Kukoamine A	130674	27412.4	85022.2	303309	414166	456159	415677	418249	157615	187996	1	1	17793.4	24455.2	34348.9	31133.9	1	12576	25989	21867.8	1	1	1	1	2.88941	530.326	C28 H42 N4 O6	Kukoamine A
Physangulide	123591	124487	154240	157348	1	269950	297715	309985	17760.6	1	23183.6	23209.4	1	1	1	1	12883.2	12141.3	18978.2	24980.5	1	1	1	1	9.85857	522.298	C28 H42 O9	Physangulide
4ï¿½-carboxy-5ï¿½-cholesta-8,24-dien-3ï¿½_-ol	37015.6	29347.3	34435.7	1	63258.3	65760.3	69988.3	11867.7	19610.6	19200	30476.5	12514.8	34084.5	32528.7	27806.3	39262.1	20453.8	21290.9	23856.1	24188.9	36609.6	40713.3	22499.2	22343.3	19.7165	427.315	C28 H43 O3	4ï¿½-carboxy-5ï¿½-cholesta-8,24-dien-3ï¿½_-ol
Frangulanine	1.78093e+06	1.78648e+06	1.04347e+06	1.04918e+06	547288	521669	118206	581249	1.89689e+06	1.89131e+06	590378	603765	11468.9	37472.2	1	1	26062.3	26691.9	1	43705.3	1	1	36461.8	36262.5	7.89316	500.346	C28 H44 N4 O4	Frangulanine
Dehydrocarpaine II	72697.6	67280.7	62089.2	59995.7	575077	543740	56614.1	462798	121506	126016	59175.6	58929.7	1.56441e+06	1.59441e+06	1.49268e+06	1.48344e+06	820903	850628	908444	928173	739833	740878	538390	533010	14.1337	474.353	C28 H46 N2 O4	Dehydrocarpaine II
Octadecyl ferulate	1	1	1	1	25632.4	26864.4	26698.2	27064.3	1	1	1	1	1	1	1	1	1	1	1	1	1	1	1	1	4.79	446.334	C28 H46 O4	Octadecyl ferulate
O-beta-D-Gal-(1-3)-O-[O-beta-D-Gal-(1-4)-2-(acetylamino)-2-deoxy-beta-D-Glc-(1-6)]-2-(acetylamino)-2-deoxy-D-Gal	13447.6	17610.4	11218.3	12797.5	17138.1	17676.5	17603	11648.3	1	1	27391.7	27465.9	44854.7	36842.8	40389.3	41364.1	44787	44768.6	46043.2	47006.3	31589.1	30543.8	31471.3	31501.8	6.56	748.263	C28 H48 N2 O21	O-beta-D-Gal-(1-3)-O-[O-beta-D-Gal-(1-4)-2-(acetylamino)-2-deoxy-beta-D-Glc-(1-6)]-2-(acetylamino)-2-deoxy-D-Gal
Dehydrocarpaine I	29128.9	30121.8	13190.3	20795.7	16720.1	11878.7	19133.2	13266	20131.5	20070.4	20464.9	18034.3	18356.7	19096.6	16844.4	12381	1	1	1	1	1	1	1	1	15.94	476.359	C28 H48 N2 O4	Dehydrocarpaine I
7alpha-Hydroxycampesterol	1	1	1	1	97556.9	96586.5	86423.4	77302.8	1	1	1	1	42234.8	38085	35545.9	34533.8	104309	102167	81108.1	81764.7	1	1	42871.8	37143.9	6.58	416.358	C28 H48 O2	7alpha-Hydroxycampesterol
(6ï¿½)-hydroxycampestanol	19648.9	24603.7	20116.7	26504.3	19031.8	13203.1	21446.9	20453.4	33668.8	32511.5	30727	43159.7	24548.3	26563.7	19636.2	20830.5	27414.3	19701.7	21152.1	24303.8	20042.3	18838.5	24330.6	18435.4	22.5625	418.377	C28 H50 O2	(6ï¿½)-hydroxycampestanol
LysoPC(20:2(11Z,14Z))	1	1	1	1	118245	1	111392	112110	1	1	1	1	1	11378.7	1	1	110726	126114	80941.2	80643.1	1	1	10705.6	23478.9	4.335	547.358	C28 H54 N O7 P	LysoPC(20:2(11Z,14Z))
Stearyl monoglyceridyl citrate	17744.2	17769.3	1	1	248406	233317	227154	231457	1	1	1	1	56113.6	51710.3	47524.8	44794	76616.8	81633.3	75920.3	82574.9	1	1	22041.2	26277.2	4.73	582.359	C28 H54 O12	Stearyl monoglyceridyl citrate
LysoPC(20:1(11Z))	1	1	1	1	38339.7	10339.5	40760.2	36503	1	1	1	1	1	1	1	1	62592.8	70785.4	33105.4	36290.2	1	1	24736.9	26330.7	5.244	549.369	C28 H56 N O7 P	LysoPC(20:1(11Z))
LysoPC(20:0)	1	1	1	1	92441.1	84354.1	96235.3	116595	1	1	1	1	1	1	1	1	1	1	1	1	1	1	1	1	3.26	551.389	C28 H58 N O7 P	LysoPC(20:0)
Tricin 7-neohesperidoside	1	1	29977.1	30495.3	51002	60435.3	61231.8	52454.3	11216.2	1	57246.1	61062.4	1	1	1	1	1	1	1	1	1	1	1	1	7.32	638.182	C29 H34 O16	Tricin 7-neohesperidoside
Spinacetin 3-rutinoside	28098	28440.9	48323.4	47378.9	73228.5	81905.8	73022.3	75316.4	27685	31489.9	81458.7	82904.9	13237.6	17553.4	17838.1	11174.1	21799.4	27803	25929.2	26147.9	24394.3	21514	19530.9	19580	7.05	654.177	C29 H34 O17	Spinacetin 3-rutinoside
Celastrol	521949	506569	1.43978e+06	1.4711e+06	306224	308625	273532	302721	300496	1	881478	865773	27399.2	34263.7	20335.9	26943.9	276301	290350	235206	240789	1	1	1	1	3.36842	450.28	C29 H38 O4	Celastrol
Ceanothenic acid	1	1	1	1	97556.9	1	86423.4	77302.8	1	1	1	1	42234.8	38085	35545.9	34533.8	1	1	1	1	1	1	42871.8	37143.9	6.58	454.313	C29 H42 O4	Ceanothenic acid
17,23-Epoxy-29-hydroxy-27-norlanost-8-ene-3,15,24-trione	463106	11247	662519	651496	22738.2	33438.1	27318	22435.7	359242	369688	793626	790967	55769.3	121717	106634	48283.4	598348	105488	516638	535119	1	1	24739.5	23461.2	4.00182	470.291	C29 H42 O5	17,23-Epoxy-29-hydroxy-27-norlanost-8-ene-3,15,24-trione
(R)-alpha-Tocotrienol	36687.5	42270.3	15374.9	11174.9	316425	324701	353607	346073	1	1	1	1	1	1	1	1	1	1	1	1	1	1	1	1	12.6	424.328	C29 H44 O2	(R)-alpha-Tocotrienol
(3beta,17alpha,23R)-17,23-Epoxy-3,29-dihydroxy-27-norlanost-8-ene-15,24-dione	1	1	1	1	1	152115	199286	70537.3	1	1	1	1	1	1	1	1	1	1	1	1	1	1	1	1	4.81	472.319	C29 H44 O5	(3beta,17alpha,23R)-17,23-Epoxy-3,29-dihydroxy-27-norlanost-8-ene-15,24-dione
24,25-Diacetylvulgaroside	140798	124236	37934.3	38499.4	57144	50279	1	62833.7	163960	159324	165401	154420	1	1	1	1	1	1	1	1	1	1	1	1	4.51	520.306	C29 H44 O8	24,25-Diacetylvulgaroside
Corchorosol A	97859.6	91727.9	66736.3	61761.7	39282.5	424249	438197	466925	103930	94251.8	47891.1	49466.3	1	11605.4	1	10855.9	1	1	1	1	1	1	1	1	5.88357	536.3	C29 H44 O9	Corchorosol A
Cervonyl carnitine	200091	193387	39959.3	97691.7	35853.5	37867.8	48734.4	49933.7	224923	217354	50554.3	49143	51581.6	60797.2	53556.6	53764.3	1	1	10979.6	11685.7	1	1	1	1	14.6839	471.337	C29 H45 N O4	Cervonyl carnitine
4ï¿½-carboxy-4ï¿½_-methyl-5ï¿½-cholesta-8,24-dien-3ï¿½_-ol	428593	434043	445952	435081	479315	45378.3	33272.9	11137.4	324606	333295	440634	434006	240289	242900	248878	258683	182887	192228	216620	218679	247316	236501	240862	242319	19.1938	441.33	C29 H45 O3	4ï¿½-carboxy-4ï¿½_-methyl-5ï¿½-cholesta-8,24-dien-3ï¿½_-ol
7-Oxostigmasterol	332580	327428	228264	241806	123234	120270	132352	140519	407421	420427	167543	176410	20858.2	20089.4	21427.6	27050.4	10885.3	11181.7	13514.5	17754.5	27802.7	20282	20259	19929.8	16.335	426.346	C29 H46 O2	7-Oxostigmasterol
23-Acetoxysoladulcidine	2947646	2.91558e+06	4.38434e+06	4.15621e+06	2.89578e+06	2.7795e+06	2302750	2.36441e+06	1.2299e+06	1.2479e+06	1.33619e+06	1.36882e+06	7.38966e+06	7.27145e+06	6.96968e+06	6991397	3.99559e+06	4231020	4462077	4.59528e+06	3.68018e+06	3663744	2.7517e+06	2.68076e+06	15.26	473.349	C29 H47 N O4	23-Acetoxysoladulcidine
LysoPE(0:0/24:6(6Z,9Z,12Z,15Z,18Z,21Z))	46927.2	1	1	1	563630	590295	611096	574977	1	1	1	1	150726	24344.7	135854	76765.6	696654	778940	1	1	34650.8	1	141780	152003	4.9	553.329	C29 H48 N O7 P	LysoPE(0:0/24:6(6Z,9Z,12Z,15Z,18Z,21Z))
(3beta,5alpha,24S)-Stigmasta-7,25-dien-3-ol	28034.4	25041.4	33511.1	34361.1	1	1	10670.1	10604.8	17732.8	11874.7	1	1	1	1	1	1	1	1	1	1	1	1	1	1	24.16	412.368	C29 H48 O	(3beta,5alpha,24S)-Stigmasta-7,25-dien-3-ol
3'-Sialyl-3-fucosyllactose	1	1	1	1	16708.4	11789.6	20672.6	11649.3	1	1	11425.4	12056.6	1	1	1	1	118345	122646	137280	144592	1	1	1	1	4.842	779.277	C29 H49 N O23	3'-Sialyl-3-fucosyllactose
Stigmastentriol	337272	326786	314213	329054	367890	358591	411540	392350	217225	200295	226491	212903	232727	217788	224732	241791	239649	231597	253090	259460	196419	195117	233459	222263	23.46	446.374	C29 H50 O3	Stigmastentriol
LysoPE(0:0/24:0)	264475	247765	528378	521241	1.51614e+06	1.53042e+06	1.50323e+06	1.52687e+06	38838.1	37077.7	174187	197311	1	1	1	1	1	1	1	1	1	1	1	1	3.7	565.405	C29 H60 N O7 P	LysoPE(0:0/24:0)
Methyl methanethiosulfonate	1	1	1	1	28802.2	18564.3	1	16730.6	1	1	1	17076.7	1	1	28822.6	30475	11148.9	10763.5	1	10941.5	1	30255.6	16249.4	17252.6	0.98	125.982	C2 H6 O2 S2	Methyl methanethiosulfonate
Hypotaurine	22611.2	44811.9	11053.2	5768.32	10374.1	11039.5	1	16778.4	1	32544.1	1	22004.8	74001.5	66114.1	71996.5	58364.9	21214.4	105225	46154	48935.6	1	1	1	1	5.26176	109.018	C2 H7 N O2 S	Hypotaurine
Rubraflavone D	76992.5	78636.9	34893.7	45044.9	209950	200439	208256	211649	25064.2	25263.8	1	1	1	1	1	1	33939.7	30807.4	24287.5	23754.8	17149.2	17416.4	15797.5	10679.8	2.35222	488.229	C30 H32 O6	Rubraflavone D
Rubraflavone C	576076	746926	548873	571285	549116	552504	478110	516140	1.07171e+06	1.09133e+06	468713	109682	1	1	1	1	1	1	1	1	1	1	1	1	3.1	490.238	C30 H34 O6	Rubraflavone C
Lariciresinol-sesquilignan	23839.5	35064.2	99788.3	91870.7	10806.2	74977.7	76653.8	80849.4	34777.1	18351.8	17034.4	16868.2	1	1	1	1	1	1	1	1	1	1	1	1	4.24583	556.225	C30 H36 O10	Lariciresinol-sesquilignan
Secoisolariciresinol-sesquilignan	63816.3	69967.9	49013	1	45308.9	43588.4	44637	44570.2	163960	159324	165401	154420	20320.5	24374.6	24923	19166.9	1	1	1	1	1	1	1	1	3.91933	558.262	C30 H38 O10	Secoisolariciresinol-sesquilignan
Physagulin A	1	1	1	1	350772	350329	349770	26090	1	1	1	1	1	1	1	1	37386.4	41976.7	11835.5	11071.1	1	1	1	1	3.7775	510.266	C30 H38 O7	Physagulin A
Vignatic acid A	1	1	1	11249.3	148533	159906	145885	143194	343434	149464	134644	118158	1	1	1	1	1	1	1	1	1	1	1	1	2.97333	553.286	C30 H39 N3 O7	Vignatic acid A
beta-Carotinal	547471	541669	479131	488306	274258	277541	317752	322051	168246	181096	151530	152054	38157.3	359480	331318	28595.9	610158	632596	871617	28752.3	19631.5	13700.6	16734.3	16677.1	15.9267	416.308	C30 H40 O	beta-Carotinal
beta-Citraurin	152297	145571	179660	190900	1.14251e+06	1.0547e+06	719890	1.00896e+06	1	1	381706	455395	35217.1	31885.1	27444.6	26664.1	1	25296.9	1	1	37950.3	32660.6	19417.7	23424.2	8.55526	432.291	C30 H40 O2	beta-Citraurin
Physagulin F	123591	124487	154240	157348	1	1	248222	50977.2	56914.9	58279.5	1	1	1	1	1	1	12883.2	12141.3	18978.2	24980.5	1	1	1	1	11.32	544.279	C30 H40 O9	Physagulin F
Cytochalasin Ppho	69136.6	61566.1	106447	104981	78374.7	76607.3	77676.3	80516	114695	111654	134086	125211	12139.8	17678	1	11354.1	1	1	1	1	1	1	1	1	4.82067	511.283	C30 H41 N O6	Cytochalasin Ppho
beta-Citraurinene	1	1	263131	265939	594408	160482	644098	612916	354855	1	757496	696296	1	1	1	1	48802.3	1	49397.5	51245.1	1	1	1	1	2.5225	418.336	C30 H42 O	beta-Citraurinene
beta-Citraurol	236540	249145	263131	265939	594408	577326	644098	612916	354855	349432	757496	696296	27399.2	34263.7	20335.9	26943.9	180006	184675	148997	156925	1	1	1	1	2.47	434.311	C30 H42 O2	beta-Citraurol
Cucurbitacin I	1.40848e+06	1.37005e+06	1.07719e+06	1.09087e+06	854584	455876	1	829914	1.81547e+06	1	980558	967305	34321.3	25829.5	1	31661.2	1.72328e+06	1936597	1.47651e+06	1.55083e+06	116439	115693	99905.2	98361.4	3.92048	514.293	C30 H42 O7	Cucurbitacin I
Manglupenone	19795.7	19264.6	26500.6	20504.1	46998.8	54174.3	54486.3	57712.1	11781.7	16765.6	23594.6	10627	60238.4	63438.1	51946.5	53073.9	26730.9	29450.1	61492.1	69173.4	33672.9	28444.6	11675.7	11465.5	13.3425	436.339	C30 H44 O2	Manglupenone
3-Oxo-olean-12-en-28-oic acid	1	1	1	1	13802.7	19672.4	20182.9	19923.7	1	1	1	1	1	1	1	1	1	1	1	1	1	1	1	1	22.46	454.343	C30 H46 O3	3-Oxo-olean-12-en-28-oic acid
Murrayenol	882491	861657	470973	469835	203125	223497	253385	272478	988520	968676	263234	255725	1	1	1	1	1	1	1	1	1	1	1	1	14.82	470.333	C30 H46 O4	Murrayenol
4ï¿½-carboxy-stigmasta-7,24(241)-dien-3ï¿½_-ol	12053.6	11077.1	18963.8	18614	12277.5	11284.4	11125.3	17145.7	17404.7	11577.5	18364.2	1	51581.6	60797.2	53556.6	53764.3	18060.7	17815.4	10979.6	11685.7	17893	24060.5	17994.3	23645.5	16.707	455.359	C30 H47 O3	4ï¿½-carboxy-stigmasta-7,24(241)-dien-3ï¿½_-ol
2alpha,3alpha-Dihydroxyolean-12-en-28-oic acid	1	1	1	1	45121.3	46443.1	57284.6	56563.5	1	1	1	1	1	1	1	1	91532.6	92124.3	85831.3	83762.1	32895.5	33590.3	41835.2	49523.4	23.18	472.365	C30 H48 O4	2alpha,3alpha-Dihydroxyolean-12-en-28-oic acid
2alpha,3alpha,19alpha-Trihydroxyurs-12-en-28-oic acid	2215321	2.19168e+06	1.7145e+06	1.69521e+06	1385435	1.41891e+06	1.49502e+06	1.51745e+06	2562084	2.55397e+06	1610674	1.61634e+06	592715	589792	546634	556946	1.8834e+06	1.95149e+06	1.49532e+06	1556790	197757	195693	294066	296302	7.195	488.347	C30 H48 O5	2alpha,3alpha,19alpha-Trihydroxyurs-12-en-28-oic acid
1-beta-Hydroxyeuscaphic acid	218584	212667	362313	344688	1	1	94114.6	92391.2	35735.7	29202.2	36437.8	35933.6	39102.8	38873.9	35390.3	36837.5	1.9005e+06	1.95852e+06	1.49584e+06	1.5672e+06	112282	118222	93221	92935.3	12.9255	504.36	C30 H48 O6	1-beta-Hydroxyeuscaphic acid
Eicosyl ferulate	72335.2	73227.5	25704.5	30037.7	11615.4	28039.4	22294.2	23168.3	149351	76408.1	35564.8	30475	1	1	1	1	1	1	1	1	1	1	1	1	10.755	474.379	C30 H50 O4	Eicosyl ferulate
Barringtogenol C	57757.7	56974.3	28202.2	29006.3	11615.4	28039.4	22294.2	23168.3	72763.7	72804.2	35564.8	10692.6	1	1	1	1	12830.7	18495.8	38288.8	39572.1	1	1	1	1	9.12188	490.362	C30 H50 O5	Barringtogenol C
S-(11-Hydroxy-9-deoxy-delta12-PGD2)-glutathione	1	1	1	1	106950	106161	99471.6	101141	1	1	16995.6	16724.5	1	1	1	1	1	1	1	1	1	1	1	1	3.86	645.317	C30 H51 N3 O10 S	S-(11-Hydroxy-9-deoxy-delta12-PGD2)-glutathione
Maltopentaose	29402.7	30293.6	27086.9	31187.5	22983.8	21438.4	20483.9	15819.5	31313.2	27039.8	25040.7	32220	44405.6	47904.5	35235.4	34487.1	1	1	1	1	1	1	1	1	1.19	828.271	C30 H52 O26	Maltopentaose
LysoPC(22:4(7Z,10Z,13Z,16Z))	1	1	21212.1	27578.3	88938.3	87415	83917.7	96895.8	1	1	1	1	1	1	1	1	1	1	1	1	1	1	1	1	3.88	571.358	C30 H54 N O7 P	LysoPC(22:4(7Z,10Z,13Z,16Z))
CerP(d18:1/12:0)	40641	41999.4	61930	65917.8	20775.7	19893.9	29379.3	34927.4	37976.7	36630.9	25179.5	23836.3	1	1	1	1	1	1	1	1	1	1	1	1	24.82	561.424	C30 H60 N O6 P	CerP(d18:1/12:0)
LysoPC(22:1(13Z))	16964.6	1	11674.4	1	22615.5	29222.7	18753.5	19057.9	11393.6	10742.8	11204.4	11904.4	20161	19417.8	19401.8	12239.1	114884	105441	44799.7	41087.2	49143.7	45389.7	24404.4	26330	7.27	577.396	C30 H60 N O7 P	LysoPC(22:1(13Z))
4''-Methyl-6''-(3,4-dihydroxy-E-cinnamoyl)isoorientin	11548	1	20447.3	20586.3	40898.3	41557.4	35029.1	36471.9	12509.4	12422.4	39841.9	1	20635.9	19815.9	1	1	1	1	1	1	1	1	17561.9	1	7.01	624.166	C31 H28 O14	4''-Methyl-6''-(3,4-dihydroxy-E-cinnamoyl)isoorientin
5-Hydroxy-7,3',4'-trimethoxy-8-methylisoflavone 5-neohesperidoside	1	12816.4	60616.1	10658.9	48688.3	49851.6	42530.1	45429.3	138050	141897	156186	155786	1	1	1	1	1	1	1	1	1	1	1	1	1.22	650.236	C31 H38 O15	5-Hydroxy-7,3',4'-trimethoxy-8-methylisoflavone 5-neohesperidoside
Sandoricin	18273.1	23354.1	61086.1	65902.9	30967.7	41017	40773.2	38455.2	97021.2	88650.6	17133.6	17448	1	1	1	1	17904.6	17267.5	11386.1	11226.5	1	1	1	1	2.77625	588.24	C31 H40 O11	Sandoricin
3-Hydroxysintaxanthin	1	1	1	1	316425	324701	353607	346073	1	1	1	1	29849.1	31909.4	29033.4	28732.3	37882.2	29789.8	1	28615.9	27221.4	23543.2	24716.6	30418.8	16.78	446.325	C31 H42 O2	3-Hydroxysintaxanthin
Adlupone	1	1	26892	1	137416	135764	133302	131997	1	1	1	1	1	1	1	1	36956.3	32807.4	16105.4	11865.9	1	1	1	1	4.76	482.332	C31 H46 O4	Adlupone
Phytolaccinic acid	6019795	5954128	3.68376e+06	3.65612e+06	2.16893e+06	2.30127e+06	2341611	2408776	6427819	6423683	2.418e+06	2436935	1	1	1	1	1	1	1	1	1	1	1	1	9.08	516.342	C31 H48 O6	Phytolaccinic acid
Cyclopassifloic acid B	2.094e+06	2.11933e+06	1.28523e+06	1.28053e+06	1.38835e+06	1.37869e+06	1.75883e+06	1769563	2.43778e+06	2.40323e+06	629048	631648	1	1	1	1	2.82209e+06	2873525	2440691	2.46215e+06	1.09263e+06	1.07137e+06	1.45602e+06	1.48213e+06	20.007	520.373	C31 H52 O6	Cyclopassifloic acid B
Cyclotricuspidogenin C	343919	332879	182201	197809	75823.3	106568	245443	253676	419198	360409	12522.4	42519.9	1	1	1	1	28333	28893.3	26588.8	28950.1	259366	239169	267938	261816	13.6695	536.367	C31 H52 O7	Cyclotricuspidogenin C
4-(4-Hydroxyphenyl)-2-butanone O-[2-galloyl-6-cinnamoylglucoside]	12379.6	12073.5	34196.6	1	63238	71319.4	63930	63574	26377.4	21166.1	78758	75618	1	1	1	1	1	1	1	1	1	1	1	1	7.41	608.172	C32 H32 O12	4-(4-Hydroxyphenyl)-2-butanone O-[2-galloyl-6-cinnamoylglucoside]
Mauritine A	37659.9	31222.6	64934.8	64649.6	65485.8	69785.4	54582.3	44371.3	140089	91282.3	257421	258189	150726	24344.7	135854	177552	696654	778940	611228	644983	34650.8	1	141780	152003	4.43652	575.308	C32 H41 N5 O5	Mauritine A
(all-E)-6'-Apo-y-caroten-6'-al	48341.6	48274	42620.9	50136.8	10799.5	79044	94312	93043.6	32959.2	101730	79025.1	26745.8	20858.2	20089.4	21427.6	27050.4	25702.1	24863	24562.4	18905.5	25818.5	26716.8	62755.9	18246.6	19.14	442.327	C32 H42 O	(all-E)-6'-Apo-y-caroten-6'-al
Cucurbitacin B	58229.8	52800.1	55614.6	49982.5	58855	58518	54426.2	59735.6	49394.3	50542.2	1	1	52447.5	48380.9	58423.2	61261.4	54706.2	59730.9	57414.9	56673.7	58977.2	49974.4	1	1	17.2	558.308	C32 H46 O8	Cucurbitacin B
Cucurbitacin A	1	1	42819.3	35219.1	72607.5	73473.3	68695.3	67018.4	11078.7	12061.4	57203.7	56154.9	1	1	1	1	28333	28893.3	26588.8	28950.1	1	1	1	1	2.43429	574.307	C32 H46 O9	Cucurbitacin A
Hovenidulcigenin A	46051.1	46778.3	95836.8	91159.7	671997	1.32282e+06	693357	706613	250099	262824	547471	535635	19227.2	17113.1	17204.2	10305.4	18748	28994.5	33875.1	44351	1	1	1	1	5.112	544.342	C32 H48 O7	Hovenidulcigenin A
16-Acetylpriverogenin A	160410	160667	99106.4	103340	1	80107	100089	101630	27214.5	21107.4	25347.8	30272	1	1	1	1	179861	199344	176376	178370	72401.2	76747.7	98682.8	102124	21.0584	514.364	C32 H50 O5	16-Acetylpriverogenin A
Capsianoside IV	104128	109719	198158	198072	274213	270359	201391	194655	12516.2	22875.6	1	15814.9	64681.3	63466.5	58154	61380.9	559157	598721	11079.9	414136	1	1	10922.4	1	2.9555	644.347	C32 H52 O13	Capsianoside IV
Pisumoside B	1.06088e+06	1	778881	776742	681011	675472	658001	660772	1.66951e+06	1.67968e+06	896936	879719	1	1	1	1	1	1	1	1	1	1	1	1	3.08	692.312	C32 H52 O16	Pisumoside B
3beta-Acetoxy-19alpha-hydroxy-12-ursene	69979.9	69303.3	89581	85988.6	1	54116.1	39034.4	44708.2	19379.3	18566.5	1	11075.2	10844.3	126117	107820	108022	68415.6	79149	68204.9	71662.7	50486.7	50917.5	36096.8	41398.5	15.67	484.394	C32 H52 O3	3beta-Acetoxy-19alpha-hydroxy-12-ursene
22-Acetylpriverogenin B	1	1	1	1	33278.4	27525.6	28685.5	23150.7	1	1	1	1	1	1	1	1	1	1	1	1	1	1	1	1	6.26	516.387	C32 H52 O5	22-Acetylpriverogenin B
N-[2-(1H-Indol-3-yl)ethyl]docosanamide	52759.7	51600.4	85827.8	91289.7	1.38835e+06	1.37869e+06	1.75883e+06	1769563	563886	583382	629048	631648	1	1	1	1	2.82209e+06	2873525	2440691	2.46215e+06	1.09263e+06	1.07137e+06	1.45602e+06	1.48213e+06	21.19	482.417	C32 H54 N2 O	N-[2-(1H-Indol-3-yl)ethyl]docosanamide
8-Dotriacontenoic acid	1	1	1	1	124657	123992	161854	174539	39559	38577	43078.3	44141.3	1	1	1	1	336415	399521	278010	294135	86602.8	89683.8	136500	134895	23.97	478.464	C32 H62 O2	8-Dotriacontenoic acid
LysoPC(24:1(15Z))	152503	128335	1	1	86324.7	73503	80438.2	74351.8	36183.5	36465	45445.4	44022	338122	328670	323869	310090	232535	233013	254439	237515	183014	181024	167076	171661	19.01	605.446	C32 H64 N O7 P	LysoPC(24:1(15Z))
Chaetoglobosin N	34126.7	30340.2	35819.6	40556.5	73086.6	74024	73816.6	86322	18738.8	17598.3	30543.2	37696.1	1	1	1	1	1	19119.9	24448.5	31689.5	1	1	1	1	9.466	542.264	C33 H38 N2 O5	Chaetoglobosin N
D-Urobilin	1	1	21333.3	21038.9	330263	313294	316058	323012	110585	107919	224823	216721	1	1	1	1	1	1	1	1	1	1	1	1	3.79	588.296	C33 H40 N4 O6	D-Urobilin
D-Urobilinogen	11407.4	143337	96384.9	92628.1	20750.7	22599.4	21828.3	22403.2	17912	14087.8	16983	24163.1	11034.8	17413.7	272509	121382	1.29425e+06	1.34536e+06	17473.3	23996.4	1	1	93021.2	88044.3	3.84	590.325	C33 H42 N4 O6	D-Urobilinogen
Citranaxanthin	19648.9	24603.7	20116.7	26504.3	19031.8	13203.1	21446.9	20453.4	85729.2	88714.9	101897	110166	24548.3	26563.7	19636.2	20830.5	27414.3	19701.7	21152.1	24303.8	20042.3	18838.5	24330.6	18435.4	22.4933	456.333	C33 H44 O	Citranaxanthin
Myricanol 5-laminaribioside	1	1	1	1	11077.7	10373.3	1	16911.2	12516.2	22875.6	1	15814.9	1	1	1	1	1	1	1	1	1	1	1	1	2.08	682.287	C33 H46 O15	Myricanol 5-laminaribioside
7',8'-Dihydro-8'-hydroxyreticulataxanthin	108371	106188	57670.8	61551.6	34672.3	28039.4	22294.2	23168.3	107092	115160	35564.8	30475	46392.7	39128	29161.1	30376.8	289079	320588	281970	293645	1	1	44334.1	49950.3	7.61364	490.346	C33 H46 O3	7',8'-Dihydro-8'-hydroxyreticulataxanthin
Natamycin	1	1	1	1	1	106802	90872.3	92033.6	1	1	1	1	1	1	1	1	25777.5	25579.4	40833.1	1	1	1	1	1	4.37	665.324	C33 H47 N O13	Natamycin
(3S)-3-Hydroxydodec-cis-6-enoyl-CoA	1	1	78269.3	71044.3	142744	145856	134730	140348	1	1	140105	140013	159170	181896	159430	158740	1	1	1	10943.5	102513	164358	165496	151696	5.01	959.211	C33 H52 N7 O18 P3 S	(3S)-3-Hydroxydodec-cis-6-enoyl-CoA
Methyl 3b-hydroxy-13(18)-oleanen-28-oate	1.21036e+06	1.22e+06	667631	649304	232992	318139	349424	284900	1.07498e+06	1.18743e+06	390408	380338	38055.6	35252.6	32904.8	31570.3	1	1	17227.8	13128.1	19349.2	18697.8	26599.1	23769.3	14.3555	512.38	C33 H52 O4	Methyl 3b-hydroxy-13(18)-oleanen-28-oate
Collettiside I	1	1	1	1	21475	22361.9	10597.7	11084.5	1	1	1	1	167154	177111	158925	143950	38842.1	46432.2	18026.5	23442.9	1	1	44529	42875.9	3.20429	576.38	C33 H52 O8	Collettiside I
Agavoside A	1	1	11480.5	18290.7	114123	115941	107982	105978	1	1	1	1	167154	177111	158925	143950	710112	723191	619067	606933	1	1	1	1	3.49	592.355	C33 H52 O9	Agavoside A
gamma-Chaconine	10235.9	1	17539.6	17407.3	72715.9	68489.2	63466.3	46877.2	1	1	23289	29332.2	1	1	1	1	11161.7	1	33401.1	1	1	1	1	1	4.14818	559.39	C33 H53 N O6	gamma-Chaconine
Ponasteroside A	1	1	1	1	26646.3	25476.7	23979.5	27014.6	1	1	1	1	1	1	1	1	1	1	1	1	1	1	1	1	3.81	626.361	C33 H54 O11	Ponasteroside A
Cholesterol glucuronide	262957	242515	109386	1	1	1	1	49409.8	304761	309426	61757.2	62223.5	1	1	1	1	1	1	1	1	1	1	1	1	8.58	562.38	C33 H54 O7	Cholesterol glucuronide
Capsicoside A1	39518.3	46224.3	45935.3	47549.6	20366.1	11644.8	22156.2	19759.2	1	1	1	1	30520.2	29923.9	1	35668.7	19630.8	20263.8	20858.7	19332.1	1	1	10528.1	1	18.25	594.394	C33 H54 O9	Capsicoside A1
Asparagoside B	361303	345260	335847	335083	312124	326809	359090	353288	254082	242342	223430	227560	1	1	1	1	1	1	1	1	1	1	1	1	14.78	596.384	C33 H56 O9	Asparagoside B
Gingerglycolipid B	89670.2	91454.1	142898	137103	91374.6	105725	62013.9	61960.7	124298	144801	172248	165403	998478	1.02814e+06	1097613	1.09765e+06	55151.4	68806.7	135756	134935	444957	432314	401696	406686	14.12	678.381	C33 H58 O14	Gingerglycolipid B
Capsoside A	1	1	53677.5	49404	1	44488.9	29871	29474.1	1	1	1	1	1	1	1	1	1	1	1	1	1	1	1	1	3.49	694.398	C33 H58 O15	Capsoside A
Gingerglycolipid C	5381513	5395607	3199993	3.18329e+06	1.70798e+06	1.8049e+06	1.89293e+06	1.99591e+06	12684.1	18192.2	11185.1	11384.1	65874.5	59468.6	62257.5	68485.8	1	1	1	1	19935.7	20236.5	17295.1	16686.7	12.732	680.396	C33 H60 O14	Gingerglycolipid C
PE(14:0/14:1(9Z))	1	1	1	1	24717.3	24493.7	18624	22866.4	1	1	1	1	1	1	1	1	1	1	1	1	1	1	1	1	2.74	633.427	C33 H64 N O8 P	PE(14:0/14:1(9Z))
PE(14:0/14:0)	11046.6	10737.7	63145.4	12685.2	18759.1	77881.9	36024.8	33190.6	44363.7	50370	177050	178013	1	1	1	1	1	1	1	1	1	1	1	1	21.31	635.463	C33 H66 N O8 P	PE(14:0/14:0)
Kuwanon Z	35274.7	38623.6	62258.8	68509.6	87745.6	83617.3	89384.2	85297.6	42225.1	43596.8	84284.4	77103.3	29613.8	36168.2	27846.6	31844.4	53567.1	11305	48973.3	59443.8	11771.9	16699.8	61342.6	62356.8	5.7375	594.156	C34 H26 O10	Kuwanon Z
trans-delta-Viniferin 3''-glucoside	1	1	29977.1	30495.3	51002	60435.3	61231.8	52454.3	11216.2	1	57246.1	61062.4	1	1	1	1	39740.3	37975.4	1	11042.2	1	1	1	1	9.3275	616.2	C34 H32 O11	trans-delta-Viniferin 3''-glucoside
tricoumaroyl spermidine	293861	296795	385803	383724	125051	199323	198349	217303	216186	235339	276079	274398	1	1	1	1	1	1	1	1	1	1	1	1	1.4	583.269	C34 H37 N3 O6	tricoumaroyl spermidine
tricaffeoyl spermidine	112998	121213	137384	141754	77673.7	75970.7	76067.6	81152	69498.6	74340	69254.2	65990.8	1	1	1	1	1	1	1	1	1	1	1	1	1.44	631.236	C34 H37 N3 O9	tricaffeoyl spermidine
Ceanothine E	1	1	1	1	12535.3	23959.1	22365.8	22461.6	1	1	1	1	25009.7	11249.8	16760.9	17007.9	20361	44900.3	10880.2	12715.5	1	1	1	1	3.74667	568.313	C34 H40 N4 O4	Ceanothine E
Isorhamnetin 3-rutinoside 4'-rhamnoside	59400.4	49964.4	138335	137971	184758	194642	176852	180710	84540.7	87355.2	228464	230050	29437	30318.1	28023.3	27708	43428.7	46037.8	52693.9	57533.8	10872.1	1	1	1	6.87	770.224	C34 H42 O20	Isorhamnetin 3-rutinoside 4'-rhamnoside
Flavidulol C	944808	326674	1.87346e+06	767274	1.20872e+06	409347	1.10691e+06	1134019	2.40129e+06	203155	5288.51	362529	1	68501.5	1	65944	108863	1	81539.6	1	116439	115693	99905.2	98361.4	3.63	514.296	C34 H42 O4	Flavidulol C
Tangeraxanthin	42324.9	39386.4	59801.9	57629.7	76187.7	1	1	59983.8	15934.8	12008.3	19362	10385.1	1	1	1	1	1	1	1	1	1	1	1	1	8.324	484.327	C34 H44 O2	Tangeraxanthin
endo-1,4-beta-Xylanase	361261	361462	189809	109059	46391.1	24323.7	56070.2	61874.1	415399	414906	76434.4	77159.1	1	1	1	1	1	1	1	1	1	1	1	1	10.77	546.385	C34 H50 N4 O2	endo-1,4-beta-Xylanase
Citrusin I	1.62746e+06	1.63356e+06	937087	932381	489435	506796	543803	560928	1.69377e+06	1720331	565986	558325	1	1	1	1	1	1	1	1	1	1	1	1	9.57	703.395	C34 H53 N7 O9	Citrusin I
Torvoside G	50922.9	48484.5	11344.5	1	20332.3	27716.7	29665	35959.7	26862.5	27253.6	27435.1	25573.6	19736.2	20243.4	1	11892.3	17929	1	12763.8	18481.2	1	1	1	1	17.8394	608.406	C34 H56 O9	Torvoside G
Campesterol glucoside	176887	178124	152915	156291	69821.1	66373.5	1	73968.4	63104.4	68487.9	48512.4	43080.6	163071	140570	124009	134325	135460	128127	121937	129647	36026.8	24271.1	50830.9	53001.9	19.08	562.421	C34 H58 O6	Campesterol glucoside
PS(14:1(9Z)/14:1(9Z))	92407.4	89455	82426.6	85234.5	53794.1	59007.8	297920	289827	41317.4	50520.6	158234	159764	1	1	1	1	1	1	1	1	1	1	1	1	19.33	675.404	C34 H62 N O10 P	PS(14:1(9Z)/14:1(9Z))
DG(15:0/16:1(9Z)/0:0)	255521	256812	382726	395353	294181	292791	374251	381205	10558.9	11115.1	27475.2	11377.1	912570	913366	677486	681764	681213	680911	792926	805325	376092	362067	518203	551918	23.24	552.476	C34 H64 O5	DG(15:0/16:1(9Z)/0:0)
N-[(4E,8E)-1,3-dihydroxyoctadeca-4,8-dien-2-yl]hexadecanamide	77990.3	72167.6	76905.6	87339	29692.2	24605.3	58911.6	57167.5	230848	245605	173866	154662	1	1	1	1	1	1	1	1	1	1	16081.3	18102.3	23.2571	535.494	C34 H65 N O3	N-[(4E,8E)-1,3-dihydroxyoctadeca-4,8-dien-2-yl]hexadecanamide
N-Palmitoylsphingosine	125558	121923	168637	175418	12561.4	11180.3	19063.8	23403.8	146066	148786	126252	135093	251813	242008	166875	173930	180094	175595	211273	216402	90126.7	94853.1	10832.4	143612	22.8508	537.512	C34 H67 N O3	N-Palmitoylsphingosine
PE(14:0/15:0)	17770.3	11456.7	10840.3	10278.6	1	1	67653.2	68284.6	1	1	31886	33087.9	245443	242508	22636.8	16277.1	198477	1	1	188211	1	1	1	1	16.8071	649.471	C34 H68 N O8 P	PE(14:0/15:0)
Cer(d18:0/16:0)	272864	271022	452118	440229	78986	67733.6	112854	97901.8	236872	231545	332925	326339	104839	90769.3	38528.6	22858.2	63718.9	68464	1	1	32394.1	32957.5	44729.7	46914.4	23.2327	539.528	C34 H69 N O3	Cer(d18:0/16:0)
CerP(d18:0/16:0)	364911	727033	900362	904509	1	967138	1.12054e+06	1.1887e+06	871906	870483	1	1	1	1	1	1	1	1	1	1	1	1	1	1	20.71	619.481	C34 H70 N O6 P	CerP(d18:0/16:0)
chlorophyllide a	1	1	1	1	1	27058.7	10801.9	26268.6	1	1	1	1	1	1	1	1	1	1	1	1	1	1	1	1	2.46	590.269	C35 H34 N4 O5	chlorophyllide a
Harderoporphyrin	1	11550.2	10984.5	1	64541.7	64160.6	63745.6	65820.8	1	1	33192.8	31512.1	1	1	1	1	1	1	1	1	1	1	1	1	4.49	608.263	C35 H36 N4 O6	Harderoporphyrin
Moreollin	1	1	1	1	12535.3	23959.1	22365.8	22461.6	1	1	1	1	1	11249.8	1	1	20361	25156.7	1	12715.5	1	1	1	1	3.85	590.28	C35 H42 O8	Moreollin
Malvidin 3-sophoroside 5-glucoside	1	1	1	1	16708.4	11789.6	1	11649.3	1	1	11425.4	12056.6	1	1	1	1	1	1	1	1	1	1	1	1	6.62	817.233	C35 H45 O22	Malvidin 3-sophoroside 5-glucoside
Methyl nomilinate 17-glucoside	355144	372019	227241	133572	74660.6	77750.5	65199.5	72585.4	322115	313590	91992.5	97213.4	1	1	1	1	1	1	1	1	1	1	1	1	3.6	726.306	C35 H50 O16	Methyl nomilinate 17-glucoside
Convalloside	40563.2	48261.8	111470	111752	1	60776.3	54308.7	57740.4	1	1	57904.4	1	1	1	1	1	1	1	1	1	1	1	1	1	4.55	712.352	C35 H52 O15	Convalloside
Ginsenoyne A linoleate	348071	387818	1	254754	189792	222903	140311	183619	726179	765504	238475	259298	1	1	1	1	18645.9	26737.1	10536	10506.9	1	1	1	1	7.93933	520.393	C35 H52 O3	Ginsenoyne A linoleate
3'-N-Acetyl-4'-O-(9-octadecenoyl)fusarochromanone	46582	55976.2	50762.5	37925.1	46938.6	42058.9	47455.8	46594.4	28157.2	26756.2	28316	28368.3	1	1	1	1	1	1	1	1	1	1	1	1	22.43	598.398	C35 H54 N2 O6	3'-N-Acetyl-4'-O-(9-octadecenoyl)fusarochromanone
Esculentoside E	61085.7	65004.5	24720	19328.4	177363	175080	162005	175753	1	1	1	1	1	1	1	1	44496.2	54093.4	48706.1	58291.3	1	1	1	1	3.18	650.348	C35 H54 O11	Esculentoside E
Panaxydol linoleate	230166	214668	117517	117533	1	89101.1	86903.9	84586.6	250180	255100	89809.4	91983.8	1	1	1	1	1	1	1	1	1	1	1	1	8.74	522.409	C35 H54 O3	Panaxydol linoleate
3-Epipapyriferic acid	31396.4	30135.5	22510.6	17017.7	26646.3	25476.7	23979.5	27014.6	32279.2	39454.4	23588.1	29071.9	1	1	1	1	45930	42369	40336.7	40342.9	1	1	1	1	6.845	604.414	C35 H56 O8	3-Epipapyriferic acid
Saringosterol 3-glucoside	1	1	1	1	40676	33952.2	39915.7	34578.8	1	1	1	1	46957.4	47951.7	11913.7	11631.7	11546.2	17522.9	12467.1	11909.6	1	1	1	1	16.48	590.432	C35 H58 O7	Saringosterol 3-glucoside
(2E)-Tetradecenoyl-CoA	1	1	113566	109812	1	154431	165537	166356	1	5248.69	1	1	1	1	1	1	1	1	1	1	178132	220471	1	1	5.02	975.328	C35 H60 N7 O17 P3 S	(2E)-Tetradecenoyl-CoA
Coriandrinol	226293	232743	242394	243216	161666	168371	172708	176418	215327	210218	166909	166502	264285	272704	257436	222764	254176	240937	235525	242819	119286	119530	160331	161759	19.53	576.437	C35 H60 O6	Coriandrinol
Robustocin	119027	117498	150594	201247	29591.6	33471.9	51900.4	65781.3	103967	104509	39797.5	46865.7	392004	389342	185388	179792	286335	170285	110497	111121	1	1	20163.8	15448.2	25.03	562.458	C35 H62 O5	Robustocin
Reticulatamone	240924	230797	140161	123390	22161	47721.3	51807.8	61121.2	213040	214799	62580.6	69982.2	1	1	1	1	1	1	1	1	1	1	1	1	12.08	532.486	C35 H64 O3	Reticulatamone
4-Deoxyannoreticuin	58068.6	32633.1	1	1	57078.3	1	73945.1	84708.9	67002.2	63359.6	90268.8	93343.9	1	1	1	79055.6	1	84235.7	90021.4	97424	62984.5	60714.3	75807.1	80276.2	23.08	580.466	C35 H64 O6	4-Deoxyannoreticuin
Annomuricin A	39607	1	1	35357.1	1	1	21574.2	23794.4	26608.6	27268.1	1	1	104037	1	35131.1	40565.1	103500	92213.6	1	11231.3	1	1	1	1	24.73	612.47	C35 H64 O8	Annomuricin A
Muricoreacin	56379.8	43831.5	42510.7	26856.2	44061.8	45527.9	87418.7	89225.8	81062.4	84493	68308.7	55985	101790	104604	45019	111650	73288.9	71816.6	122607	39276.8	1	1	17476.2	11112.8	23.52	628.466	C35 H64 O9	Muricoreacin
Reticulatamol	29388.2	32040.9	47683.3	49319.4	12341.7	12309.7	1	13285.1	1	1	1	1	172655	162682	1	1	1	1	1	1	130074	123060	1	103366	21.21	534.486	C35 H66 O3	Reticulatamol
DG(14:0/18:1(11Z)/0:0)	325217	317039	298121	332935	304725	297795	305896	302558	158594	159946	173298	179870	341534	337656	367359	345626	350078	342419	340205	325686	280101	293438	306158	313417	18.99	566.486	C35 H66 O5	DG(14:0/18:1(11Z)/0:0)
Donhexocin	153222	157056	166017	155960	276872	287737	447341	486223	122403	121005	12341.2	10886.8	720105	723595	327427	316459	789241	795687	394392	117180	20974.5	20986.3	112836	35394.4	24.1983	614.486	C35 H66 O8	Donhexocin
Glycerol 1-(9Z-octadecenoate) 2-tetradecanoate 3-phosphate	130246	134467	158508	161075	94862.3	90004.2	127462	128668	144031	147748	119395	132065	298219	294268	204767	202887	275117	252535	229949	226309	103359	95516.8	127393	120024	25.68	646.47	C35 H67 O8 P	Glycerol 1-(9Z-octadecenoate) 2-tetradecanoate 3-phosphate
PE(14:1(9Z)/P-16:0)	35996.7	50518.8	100175	87796.5	38718.8	34929.5	59132.9	42912.4	10915.2	10851	17851.2	11683	1	1	1	1	1	1	1	1	1	1	1	1	16.1433	645.457	C35 H68 N O7 P	PE(14:1(9Z)/P-16:0)
PE(14:0/16:1(9Z))	67059.4	69857.7	91464.7	97580.5	97476.5	98132.3	99579.6	96251	1	1	31776.6	31133.2	115327	102261	108540	106068	145581	90102.6	82747.3	85541	82502.2	79065.5	61811.6	64296	9.06363	661.482	C35 H68 N O8 P	PE(14:0/16:1(9Z))
PA(16:0/16:0)	94766.9	87083.1	1	1	55758.4	55971.4	267966	288258	41190.7	36793.1	141457	159412	104490	96558.4	1	45855.4	1	1	1	1	46852.4	39894.3	1	1	17.3633	648.467	C35 H69 O8 P	PA(16:0/16:0)
PE(14:0/P-16:0)	1	1	1	1	1	1	1	61615.1	30587.8	1	47715.2	39965.3	1	169323	1	121664	1	1	1	1	1	1	1	1	22.19	647.48	C35 H70 N O7 P	PE(14:0/P-16:0)
erythro-8,10-Pentatriacontanediol	64176.7	64669.1	111514	108327	10678.3	1	25270.3	18061.6	57409.9	56712.2	84140.1	77102.3	1	1	1	1	1	1	1	1	1	1	1	1	22.75	524.557	C35 H72 O2	erythro-8,10-Pentatriacontanediol
Lansimide 2	1	1	1	1	1	11275.1	12353.6	12077.7	1	1	1	1	1	1	1	1	1	1	1	1	1	1	1	1	9.42	576.269	C36 H36 N2 O5	Lansimide 2
Somniferine	1	11550.2	10984.5	1	89599	91103.8	88237.9	89706.3	76048.9	71992.2	187726	177312	1	1	1	1	1	1	1	1	1	1	1	1	3.386	608.25	C36 H36 N2 O7	Somniferine
Dimethylprotoporphyrin IX dimethyl ester	1	1	1	1	12535.3	23959.1	1	22461.6	1	1	1	1	1	11249.8	1	1	20361	25156.7	1	12715.5	1	1	1	1	3.65	590.289	C36 H38 N4 O4	Dimethylprotoporphyrin IX dimethyl ester
Aquifoliunine EIII	1	1	1	1	19308	20063	20672.6	18096.5	1	1	20519.7	19168.7	1	1	1	1	1	1	1	1	1	1	1	1	6.81	763.283	C36 H45 N O17	Aquifoliunine EIII
24-Acetyl- 25-cinnamoylvulgaroside	1	1	1	1	114123	115941	107982	105978	1	1	1	1	1	1	1	1	1	1	1	1	1	1	1	1	3.77	608.317	C36 H48 O8	24-Acetyl- 25-cinnamoylvulgaroside
Cucurbitacin I 2-glucoside	1.06088e+06	1.07129e+06	778881	776742	681011	675472	658001	660772	1.66951e+06	1.67968e+06	896936	879719	26843.1	21973.6	29558.9	31329.8	38582.2	39559.2	41202.2	40489.6	1	1	1	1	5.62	676.338	C36 H52 O12	Cucurbitacin I 2-glucoside
1-Acetyl-3,14,20-trihydroxywitha-5,24-dienolide 3-glucoside	38698.8	39347.9	142898	11759.8	91374.6	105725	62013.9	61960.7	66979.6	65704.7	22637	26833.8	38068.7	32650.7	30424.1	27943.1	91783	61286	40034.3	45221.3	444957	432314	401696	406686	9.18167	678.381	C36 H54 O12	1-Acetyl-3,14,20-trihydroxywitha-5,24-dienolide 3-glucoside
2,3,23-Triacetylsericic acid	50922.9	48484.5	61366.3	53314	20332.3	27716.7	29665	35959.7	26862.5	27253.6	27435.1	25573.6	1	1	1	1	1	1	1	1	1	1	1	1	15.48	630.388	C36 H54 O9	2,3,23-Triacetylsericic acid
Momordin B	33742.6	34331.5	61329.7	54618.2	147480	148940	144178	149751	1	1	72891.4	70072.7	94866	95132.8	118181	76241.5	485820	505910	425767	445044	1	1	52852.2	52757.6	8.83	632.4	C36 H56 O9	Momordin B
Saponin H	83677.5	84434	52483.8	46884.3	10640.7	15602.3	10922.2	32262.9	126688	126455	52643.9	54935.3	1	1	1	1	1	1	1	1	1	1	1	1	9.69	650.399	C36 H58 O10	Saponin H
19-Methoxypomolic acid 3-arabinoside	34640.2	36073.3	51385.3	52082.9	44973.9	45639.6	59111.5	57177.3	1	1	1	1	86810.4	83162.2	76884.3	79055.6	87139.2	84235.7	90021.4	97424	62984.5	60714.3	75807.1	80276.2	23.3	618.422	C36 H58 O8	19-Methoxypomolic acid 3-arabinoside
Lucyoside O	11184.4	84434	17696.7	11971.7	10640.7	15602.3	10922.2	32262.9	126688	126455	52643.9	54935.3	17818.7	12817.2	18526.7	18624.2	138359	150190	77154.9	64822.3	1	1	1	1	12.711	634.425	C36 H58 O9	Lucyoside O
Hebevinoside IV	166465	156944	219903	232392	381058	368332	377968	372960	70460	66076.1	39207.7	39923.4	241035	223888	209749	197729	20084	59026.9	61242.1	70371.3	88611.2	90722.1	19530.9	23110.9	19.6733	604.432	C36 H60 O7	Hebevinoside IV
3-O-(beta-D-Glucopyranosyl)-soyasapogenol B	1	1	1	1	46924.3	51358.7	45730.7	49756.8	1	1	1	1	71435.6	62937.9	77396.3	82423.5	1	1	1	1	1	1	15410.4	21169.9	10.348	620.427	C36 H60 O8	3-O-(beta-D-Glucopyranosyl)-soyasapogenol B
Fasciculic acid B	102244	96270.7	150982	146310	27606.3	29551.2	24643.5	30507	23340.8	20174.3	41867.4	41440.7	319474	276030	252839	255606	1	1	166221	185446	184260	189303	138353	140524	15.51	636.432	C36 H60 O9	Fasciculic acid B
beta-D-Glucosyloxydestruxin B	31581.4	27970.5	81187.8	78619.3	96314.7	90656.7	77476.5	77321.6	16289.5	17246.4	186497	182226	1	1	1	1	98465.8	109838	100221	95772.3	1	1	1	1	3.0225	771.431	C36 H61 N5 O13	beta-D-Glucosyloxydestruxin B
Ginsenoside Rh6	1	87083.1	68769.1	75348.4	1	55971.4	267966	288258	41190.7	36793.1	1	159412	1	1	1	1	1	1	1	1	1	1	1	1	19.34	670.449	C36 H62 O11	Ginsenoside Rh6
Sanchinoside B1	172486	266809	191328	184787	387946	380785	114147	107099	123618	1	198624	476278	1	1	1	1	1	1	1	1	1	1	1	1	19.2482	638.442	C36 H62 O9	Sanchinoside B1
DG(15:0/18:3(9Z,12Z,15Z)/0:0)	131764	142117	257239	270466	17171.3	64860	133494	122913	1	1	1	1	864042	873924	459005	370443	546896	485028	485057	493506	182409	194576	263888	219024	23.4675	576.473	C36 H64 O5	DG(15:0/18:3(9Z,12Z,15Z)/0:0)
DG(15:0/18:2(9Z,12Z)/0:0)	394505	398075	553449	559334	68861.1	61021.9	114001	116061	319846	311502	123509	109816	950886	934833	445251	452077	685391	633678	238960	248236	1	1	20568.6	19367.8	25.41	578.489	C36 H66 O5	DG(15:0/18:2(9Z,12Z)/0:0)
PS(16:0/14:1(9Z))	26438.3	21297.3	20376	20777.7	19152.1	19243.7	13357	18396.7	1	1	1	1	31536.5	37158.8	36898.7	32135.9	19036.7	26309.1	35391.2	39899	1	11742.2	10760.7	11534.9	14.8411	705.457	C36 H68 N O10 P	PS(16:0/14:1(9Z))
Glycerol triundecanoate	59897	57082.2	63187.7	64898.8	84806.7	90068	139989	138545	29071.5	30323.4	20456.6	15393.6	26638.1	32579.4	19415.9	18901.8	35477.9	37404.4	20981.3	23914.5	1	1	1	1	23.87	596.499	C36 H68 O6	Glycerol triundecanoate
Ceramide (d18:1/9Z-18:1)	58885.9	62581.3	60829.5	67818.3	10164	1	18283.4	18533.6	12870.7	19666.8	1	1	509631	473496	229078	208004	365179	387830	244221	262594	20833.9	20670.8	88993.7	88480.3	24.45	563.528	C36 H69 N O3	Ceramide (d18:1/9Z-18:1)
Magnesium octadecanoate	56379.8	37699.8	42510.7	45028.6	44061.8	45527.9	87418.7	89225.8	81062.4	84493	68308.7	55985	1	1	1	1	1	89917.2	1	1	1	1	17476.2	11975.3	23.53	590.51	C36 H70 Mg O4	Magnesium octadecanoate
Petunidin 3-(4'''-p-coumaroyl-rutinoside)	1	1	28995	28153.5	43110.5	43725.4	41253.1	41542.4	12375.5	17660.4	52593.8	55585.1	1	1	1	1	1	1	1	1	1	1	1	1	6.88	771.228	C37 H39 O18	Petunidin 3-(4'''-p-coumaroyl-rutinoside)
3-Benzoyloxy-6-oxo-12-ursen-28-oic acid	186145	180767	178448	175198	34000	34970.1	34059.1	28870.5	39542.4	29948.7	28311.1	24163.1	1	1	1	1	1	1	1	1	1	1	1	1	4.8	574.361	C37 H50 O5	3-Benzoyloxy-6-oxo-12-ursen-28-oic acid
3-O-Protocatechuoylceanothic acid	1	1	198158	198072	39144.6	40085	36634.9	38520.7	1	1	1	1	64681.3	63466.5	58154	61380.9	559157	10912	11079.9	12137.1	1	1	10922.4	1	2.92333	622.365	C37 H50 O8	3-O-Protocatechuoylceanothic acid
Mucronine D	246760	241758	157493	165456	124148	1	589008	574718	189972	197393	471717	465777	755427	773554	833853	837223	11975.3	18361.2	18784	24671.7	1	1	1	1	14.6532	661.389	C37 H51 N5 O6	Mucronine D
Momordicoside E	83390.6	70241.5	56977.1	58145	19302.2	30798.7	29948.4	34150.6	89154.5	97670.3	12164.3	35022.5	115808	106788	126917	124980	1	48140.3	42522.4	52989.4	47006.1	49088	45904.3	48424.8	10.6326	696.404	C37 H60 O12	Momordicoside E
Notoginsenoside T2	156320	203155	321707	303257	149310	132843	217844	178319	1	1	44037.5	39026.3	129132	129318	104216	103637	68526.6	67895.9	70044.3	61907.1	37637.3	31865.2	13050.9	18863.1	13.42	666.436	C37 H62 O10	Notoginsenoside T2
Cyclopassifloside II	83463.8	84899.6	74966.6	85123.9	74188.5	75973.5	89634.4	87076.2	13683.9	312510	93045.7	86012.7	149994	147472	185765	184659	164110	139660	1	1	1	1	1	1	11.5683	682.426	C37 H62 O11	Cyclopassifloside II
Dieporeticenin	22262.5	1	1.25756e+06	1.21639e+06	13395.1	13868.1	31065.7	60018.4	91604.6	87373.5	102568	102996	2.41688e+06	2.47716e+06	1967307	1.96647e+06	303734	388248	425110	423070	65703.2	39617.9	35163.7	35217.9	18.0443	572.463	C37 H64 O4	Dieporeticenin
Tripoxyrollin	1	1	94037.1	92428.1	76333	70537.2	72071.4	70402.4	41235.3	35945.9	44448	41758.9	255205	269133	208484	216168	1	1	106840	1	82661.3	1	80122.3	90661.1	20.9133	588.468	C37 H64 O5	Tripoxyrollin
Mosinone A	54112.8	11158	78700.1	1	81550.4	1	1	111646	1	1	1	1	20940.6	1	1	1	23238.3	10421.8	1	15706.1	1	15818.6	1	1	17.47	620.483	C37 H64 O7	Mosinone A
Ginsenoside Rh5	21377.2	19460	32541.4	32472.5	17953.2	12129.1	240897	248778	34705.1	29627.3	103416	107411	391548	384322	958107	1.20087e+06	1.03954e+06	297087	646011	229646	195806	232053	111871	306458	19.9833	652.466	C37 H64 O9	Ginsenoside Rh5
Muridienin 4	58068.6	32633.1	59921.6	58116.6	57078.3	31066.2	73945.1	84708.9	67002.2	63359.6	90268.8	93343.9	588452	568766	275433	284330	1	259882	194771	194894	16573.4	1	80383.7	76199.6	23.47	542.51	C37 H66 O2	Muridienin 4
Epomusenin A	401796	1.28934e+06	2.23321e+06	2227839	209019	206014	73945.1	89968.1	144414	1	171107	318766	403954	417443	222508	211894	258321	225598	239232	238695	1429561	1	140519	128094	22.83	558.484	C37 H66 O3	Epomusenin A
Dieporeticanin	171262	169153	261432	258643	35580.4	31275.8	42554.6	46493.2	1	1	25714.3	32914.5	291496	292759	189331	215210	173227	160682	181084	162569	345717	345446	377098	374895	21.2973	574.48	C37 H66 O4	Dieporeticanin
Asiminenin A	56379.8	37699.8	1	1	44061.8	45527.9	87418.7	89225.8	81062.4	84493	68308.7	55985	101790	104604	1	1	73288.9	71816.6	44611	1	1	1	17476.2	11975.3	23.52	606.484	C37 H66 O6	Asiminenin A
Muricatenol	109435	111843	1	1	44577.6	38661	97215.2	97337.3	74784	77148.2	34136	37644	485542	486867	198543	186874	297692	300861	207636	200441	1	86106.1	169980	168718	21.8571	608.499	C37 H68 O6	Muricatenol
Rollinecin A	57866.6	57848.8	28442.7	30122.5	21845	21506.3	44080.6	41950.6	63697.3	64266.6	73072.6	58539.3	132342	73464.4	86417.7	71190	44580.7	71219.5	63150.8	19877.6	1	1	28622.1	30207.1	22.25	624.494	C37 H68 O7	Rollinecin A
PA(P-16:0e/18:2(9Z,12Z))	18548.5	18253.3	10265.7	10889.8	1	1	17989.5	20273.6	1	1	1	1	170773	176851	1	18095.3	1	1	31865.2	33610.3	1	1	1	17869.4	23.39	656.497	C37 H69 O7 P	PA(P-16:0e/18:2(9Z,12Z))
PA(16:0/18:2(9Z,12Z))	24869.9	19619.6	42997.5	37433.9	1	1	11025.2	17599.3	1	1	1	1	24428.8	52233.8	25338.7	22389.5	37257	1	22836.3	115999	1	1	18855.7	1	21.9029	672.491	C37 H69 O8 P	PA(16:0/18:2(9Z,12Z))
DG(14:0/20:1(11Z)/0:0)	207652	197557	198899	217185	207197	209575	176596	183476	64167.3	80059.2	69872.3	62205.9	583482	586196	440136	444775	686618	603121	597200	575250	188554	189864	321214	298251	21.06	594.523	C37 H70 O5	DG(14:0/20:1(11Z)/0:0)
Glycerol 1,3-didodecanoate 2-decanoate	30560.1	34567.4	35887.8	36500.2	36600	35145.6	37314.2	43183.8	36703.3	34529.9	29593.9	36267	37326.9	41458.7	1	34785.9	46660.7	53237.9	47332.1	45538.3	37395.2	36575.9	35208.3	39651.4	26.73	610.515	C37 H70 O6	Glycerol 1,3-didodecanoate 2-decanoate
Lactariamide B	21468.7	21532.3	17496.3	18319.3	1	1	19879.2	20494.4	11017.6	11929	1	1	1	1	1	1	1	1	48232.6	47931.7	1	1	1	1	23.08	593.528	C37 H71 N O4	Lactariamide B
PE(14:0/P-18:0)	160943	147662	118546	125499	387465	368201	755101	753359	147375	152941	690614	648890	179597	181650	280378	262762	163267	157067	429243	396547	824553	805398	593233	595355	14.23	675.529	C37 H74 N O7 P	PE(14:0/P-18:0)
Glyceryl palmitostearate	1	1	1	1	79717.6	87682.5	97381.1	101159	163077	162400	206385	1	1	1	1	1	36393.5	39285.1	36041.9	40677.6	142867	1	121582	128713	18.39	632.557	C37 H76 O7	Glyceryl palmitostearate
Dimoracin	28098	28440.9	29977.1	30495.3	73228.5	60435.3	61231.8	52454.3	11216.2	31489.9	76236.2	61062.4	13237.6	17553.4	17838.1	11174.1	21799.4	27803	25929.2	26147.9	24394.3	21514	19530.9	19580	7.06	616.221	C38 H32 O8	Dimoracin
1,7-bis(4-hydroxyphenyl)-5-hydroxy-4,6-hepadien-3-one	1	1	227547	216403	82968.2	94333.9	82953.2	85491.9	178492	187549	59719.6	177442	1	1	1	1	1	1	1	1	1	1	1	1	3.024	620.232	C38 H36 O8	1,7-bis(4-hydroxyphenyl)-5-hydroxy-4,6-hepadien-3-one
24-Methylcholesterol ferulate	46582	55976.2	50762.5	37925.1	46938.6	42058.9	47455.8	46594.4	28157.2	26756.2	28316	28368.3	1	1	1	1	118084	95084.8	19255.2	12005.9	1	1	1	1	23.15	576.416	C38 H56 O4	24-Methylcholesterol ferulate
2-Hexaprenyl-3-methyl-6-methoxy-1,4-benzoquinol	76608.8	76297	66041.6	68507	49371.5	1	21832	16723.7	1	1	48512.4	43080.6	22840.9	15699	124009	24354.5	1	128127	121937	129647	1	24271.1	50830.9	53001.9	16.1774	562.421	C38 H58 O3	2-Hexaprenyl-3-methyl-6-methoxy-1,4-benzoquinol
(3b,16a,20R)-25-Acetoxy-3,16,20,22-tetrahydroxy-5-cucurbiten-11-one 3-glucoside	200433	191254	156634	153730	75478.7	77480.8	77800.2	82531.9	171100	170495	1	1	1	1	1	1	1	1	1	1	1	1	1	1	4.86	710.409	C38 H62 O12	(3b,16a,20R)-25-Acetoxy-3,16,20,22-tetrahydroxy-5-cucurbiten-11-one 3-glucoside
PS(14:1(9Z)/18:3(9Z,12Z,15Z))	39327.5	39794.7	157919	162595	297774	286264	252003	259376	65161.3	67221.7	301545	296812	1	1	1	1	1	1	1	1	1	1	1	1	3.92	727.444	C38 H66 N O10 P	PS(14:1(9Z)/18:3(9Z,12Z,15Z))
Helianyl octanoate	17399.4	17093.1	1	1	27191.7	20443.9	37640.2	42138.4	17861.7	19804.2	1	1	11378.7	24824.1	17372.7	17151.9	30146.7	26554.4	18752.4	23680.7	1	1	1	1	21.5813	554.508	C38 H66 O2	Helianyl octanoate
Octacosyl ferulate	51177.8	48838.2	1	1	1	1	11337.9	11885.6	29394.2	31701.3	19892.2	14683.4	538065	496381	257429	228734	28437.9	1	33362.8	36876.5	29038.6	29587.4	1	30262.5	23.2033	586.5	C38 H66 O4	Octacosyl ferulate
DG(15:0/20:4(5Z,8Z,11Z,14Z)/0:0)	1	1	148593	153811	1	1	1	63833.3	265202	267404	226186	1	35447.2	41048	1	17133.1	12115.2	12074.5	1	1	39310.9	37817.4	47094.8	45497	25.04	602.489	C38 H66 O5	DG(15:0/20:4(5Z,8Z,11Z,14Z)/0:0)
PS(14:0/18:3(9Z,12Z,15Z))	289283	283058	477427	468797	1.12808e+06	1.08321e+06	1.0911e+06	1065666	362910	364369	1.02822e+06	1.00544e+06	1	1	1	1	1	1	1	1	1	1	1	1	4.97	729.443	C38 H68 N O10 P	PS(14:0/18:3(9Z,12Z,15Z))
DG(15:0/20:3(5Z,8Z,11Z)/0:0)	185673	180907	149685	145834	103001	94123.2	93373.4	98921	180646	197037	115297	114693	1	1	1	1	1	1	1	1	11800	1	13467.9	18251.8	13.172	604.503	C38 H68 O5	DG(15:0/20:3(5Z,8Z,11Z)/0:0)
Polyoxyethylene dioleate	56379.8	43831.5	42510.7	45028.6	44061.8	45527.9	40708	47326.3	48082.5	55353.3	108447	107439	101790	104604	45019	39820.3	73288.9	71816.6	44611	39276.8	23123	19615	12389.3	13595.9	21.8067	590.51	C38 H70 O4	Polyoxyethylene dioleate
AS 1-1	19223.4	17763.8	21198	20815.9	16749.9	11103.3	18847.4	19038.6	124840	126402	99124.9	107101	82566.1	102040	65657.4	83725.2	17282.1	11979.7	18999.9	18469.2	63751.5	64702	45685	44414.4	21.6192	685.52	C38 H71 N O9	AS 1-1
DG(15:0/20:1(11Z)/0:0)	20835.8	18191	30308.7	37750.8	21845	21506.3	44080.6	41950.6	63697.3	64266.6	10691.5	58539.3	112932	108859	42730.3	41188.7	1	71219.5	63150.8	45687.2	33043.9	24512.1	19520.7	20805.6	18.1704	608.52	C38 H72 O5	DG(15:0/20:1(11Z)/0:0)
PC(14:1(9Z)/P-16:0)	1	1	1	1	11274	1	12586.4	16558.3	1	1	17183.9	12069.6	1	1	1	1	1	1	1	1	10415.2	1	11254.2	11600.9	17	687.519	C38 H74 N O7 P	PC(14:1(9Z)/P-16:0)
Ethylene glycol distearate	30560.1	34567.4	35887.8	36500.2	36600	35145.6	37314.2	43183.8	36703.3	34529.9	29593.9	36267	1	1	36337.6	34785.9	1	53237.9	47332.1	45538.3	37395.2	36575.9	35208.3	39651.4	26.73	594.541	C38 H74 O4	Ethylene glycol distearate
PGP(16:0/16:0)	28058.8	21641.1	171780	182243	10954.1	1.54245e+06	870587	870393	80505.4	78524.9	1.82719e+06	581479	1	1	1	1	92009.1	84593.1	76439.6	67584.6	1	1	1	1	3.95938	802.454	C38 H76 O13 P2	PGP(16:0/16:0)
Cer(d18:0/20:0)	83575.8	83454.5	121601	123696	47996.2	40800.8	91344.8	93022.9	52132.9	38987.3	31539	28323.5	227114	222716	167491	161841	170176	200075	78578.2	19798.4	1	1	1	1	24.78	595.575	C38 H77 N O3	Cer(d18:0/20:0)
(3S,5R,6R,6'S)-6,7-Didehydro-5,6-dihydro-3,5,6'-trihydroxy-13,14,20-trinor-3'-oxo-beta,epsilon-caroten-19',11'-olide 3-acetate	1	1	1	1	51703.9	52526.4	44082.5	38718	1	1	1	1	39642	38637.8	31206.5	37267.3	1	1	1	1	12112.1	1	30449.3	36737	3.20636	628.357	C39 H48 O7	(3S,5R,6R,6'S)-6,7-Didehydro-5,6-dihydro-3,5,6'-trihydroxy-13,14,20-trinor-3'-oxo-beta,epsilon-caroten-19',11'-olide 3-acetate
DG(18:4(6Z,9Z,12Z,15Z)/18:4(6Z,9Z,12Z,15Z)/0:0)	1	27625.2	44351.2	33287.7	21855.7	21721.4	21193.3	21275.2	1	1	1	1	1	1	1	1	1	1	1	1	46939.8	43152.4	46509.7	35221.4	11.3391	608.433	C39 H60 O5	DG(18:4(6Z,9Z,12Z,15Z)/18:4(6Z,9Z,12Z,15Z)/0:0)
Alliospiroside D	1	1	1	1	18885.8	29405.8	22532	23338.8	10097.7	1	22586.5	24401.3	1	1	1	1	1	1	1	1	1	1	1	1	6.52	754.422	C39 H62 O14	Alliospiroside D
Torvonin A	1	1	1	1	81958.4	87240.1	78122.4	76722.4	1	1	21699.6	11562.4	1	1	1	1	1	1	1	1	1	1	1	1	5.39	724.433	C39 H64 O12	Torvonin A
Alliosterol 1-rhamnoside 16-galactoside	40911.7	42330	81868.5	79630.4	219121	221232	185151	197443	54798.5	54644.4	128304	129891	36064.6	38149.5	29073.5	28497.7	266946	294357	214414	228523	1	1	1	1	5.118	742.462	C39 H66 O13	Alliosterol 1-rhamnoside 16-galactoside
DG(14:0/22:4(7Z,10Z,13Z,16Z)/0:0)	686998	676457	923253	910809	443481	436570	799690	837029	440379	422842	357722	347982	1.90701e+06	1.97067e+06	1.11791e+06	1.08863e+06	1.9419e+06	1.9282e+06	597200	990268	188554	189864	321214	298251	24.005	616.505	C39 H68 O5	DG(14:0/22:4(7Z,10Z,13Z,16Z)/0:0)
PE(18:3(6Z,9Z,12Z)/P-16:0)	1	1	1	1	20653.6	22278.9	68761.7	73693.4	1	1	76649.2	56417.4	1	1	1	1	1	1	1	1	12194	19576.3	12714	11875.2	14.22	697.51	C39 H72 N O7 P	PE(18:3(6Z,9Z,12Z)/P-16:0)
PE(14:0/20:3(5Z,8Z,11Z))	166446	39106.9	133927	164803	408118	169894	54623.8	95613.9	147375	152941	767264	94514.9	179597	181650	280378	262762	163267	157067	429243	396547	836747	824974	605947	607230	11.5146	713.485	C39 H72 N O8 P	PE(14:0/20:3(5Z,8Z,11Z))
DG(14:0/22:1(13Z)/0:0)	47247.4	55652.6	45415.8	46900	53307.4	51482.2	53283.5	60915	46307.8	46440.1	53448.1	46488.9	59523.3	58158.3	56939.2	45714.3	82588.2	100708	63981.5	67100.7	57830.6	52791.8	52682.6	52820.9	27.41	622.572	C39 H74 O5	DG(14:0/22:1(13Z)/0:0)
SM(d18:0/16:1(9Z)(OH))	20406.2	12488	144347	160863	32844.5	32687.5	32345.4	28096.5	89345.8	88334.7	36490	30497.3	340742	343335	277881	286378	379467	364538	330314	320459	97538.4	91571.7	165674	163659	17.9833	716.561	C39 H77 N2 O7 P	SM(d18:0/16:1(9Z)(OH))
Hydroxypropanedioic acid	84390.8	93349.4	117827	116392	68031.9	73174.2	59256.2	63500.2	88319.2	85941.3	61295	77785.5	154663	144557	163681	138194	59812.2	22189.3	66545	75645.1	1	1	1	1	5.242	120.003	C3 H4 O5	Hydroxypropanedioic acid
(Chloromethyl)oxirane	484609	600164	652542	521832	608192	607009	502618	516429	603424	528275	571618	532274	637495	680222	619122	1	1	376712	397912	504275	592286	1	528002	1	0.2	92.0026	C3 H5 Cl O	(Chloromethyl)oxirane
Selenocysteine	592527	1	1	595011	1	751515	721480	722955	640570	1	679165	1	1	1	1	1	1	1	1	1	1	1	1	1	0.21	162.975	C3 H7 N O2 Se	Selenocysteine
Cysteine hydrochloride	4076691	6.69479e+06	1	1	4315615	6310837	1	189642	3.05065e+06	248404	1	1	1	141427	294784	2.3523e+06	2.94214e+06	3.0359e+06	1	96281.8	254658	2.95718e+06	2.63917e+06	2.2709e+06	0.2	156.995	C3 H8 Cl N O2 S	Cysteine hydrochloride
2,3-Diaminopropionic acid	9277866	4.77354e+06	396387	402855	1.3679e+06	874270	860802	1.36889e+06	7570464	7.80922e+06	7.80947e+06	7916246	1.64217e+06	1.62668e+06	1.94391e+06	1.50783e+06	362840	163163	762844	339039	3.35116e+06	3.33569e+06	3459163	3.41741e+06	2.2	104.06	C3 H8 N2 O2	2,3-Diaminopropionic acid
Glycerol	1	405270	269345	253293	1	1	1	27925.7	1	58271.6	54098.3	56848.3	1	1	1	1	1	1	1	1	1	1	1	11291.8	1.125	92.0495	C3 H8 O3	Glycerol
Kuwanon V	30954.7	32283.8	22896.1	73407.5	123043	159561	161470	128817	19215.4	12167	165617	145175	170834	148430	174780	163205	205437	183523	168982	190745	178928	173443	173258	134923	20.85	646.238	C40 H38 O8	Kuwanon V
beta-Doradecin	24304.5	24458.5	38388.9	38380.8	1	1	19483.2	19876.8	21082.8	20893.1	11453.4	12142.2	1	1	1	1	1	1	1	1	1	1	1	1	24.32	580.387	C40 H52 O3	beta-Doradecin
5-Methyltetrahydropteroylpentaglutamate	1	10425.8	128260	130295	195386	168994	170604	172439	25786.2	32952.1	197445	194571	217126	230244	209435	223712	1	1	34375	147150	178132	220471	230017	226810	5.02	975.328	C40 H53 N11 O18	5-Methyltetrahydropteroylpentaglutamate
Mytiloxanthin	46582	55976.2	50762.5	37925.1	46938.6	42058.9	47455.8	46594.4	28157.2	26756.2	28316	28368.3	264285	272704	257436	222764	254176	240937	235525	242819	119286	119530	160331	161759	20.985	598.419	C40 H54 O4	Mytiloxanthin
Crassostrea Secocarotenoid	1	1	27409.3	27359.1	147480	148940	144178	149751	1	1	72891.4	70072.7	12360.1	18630.8	11971.9	1	485820	505910	425767	445044	1	1	52852.2	52757.6	3.84412	616.412	C40 H56 O5	Crassostrea Secocarotenoid
3-O-trans-Feruloyleuscaphic acid	1	1	1	1	38081.3	42295.2	31271.9	45203.8	1	1	1	1	44911.5	45951	48022	49837.5	1	27873.1	1	1	11844.3	11594.4	1	1	9.44727	664.413	C40 H56 O8	3-O-trans-Feruloyleuscaphic acid
2,6-Cyclolycopene-1,5-diol	240924	230797	11344.5	1	22161	47721.3	51807.8	61121.2	213040	214799	62580.6	69982.2	19736.2	20243.4	1	11892.3	17929	1	12763.8	18481.2	1	1	1	1	15.8453	570.442	C40 H58 O2	2,6-Cyclolycopene-1,5-diol
zeta-Carotene epoxide	702634	640412	917896	952567	628930	622665	779666	484842	1	1	1	1	1.07121e+06	1.07843e+06	740960	761908	808389	695372	860174	847696	345188	352102	483101	497354	22.94	556.468	C40 H60 O	zeta-Carotene epoxide
Cycloartanyl ferulate	405568	388177	1	1	381058	368332	377968	372960	199829	195892	217746	221629	1	426170	465154	432948	444469	439288	447045	420297	362763	375152	386280	404079	18.98	604.442	C40 H60 O4	Cycloartanyl ferulate
Phytofluene A	98433.2	111240	198452	199963	34133.1	32165.4	49853.9	61079.5	25859.8	33349.3	28672.7	25600.6	588452	568766	275433	284330	271645	259882	194771	194894	16573.4	16222.8	80383.7	76199.6	23.95	542.489	C40 H62	Phytofluene A
(3b,5a,25R)-3-Hydroxyspirostan-6-one 3-[2-acetylarabinosyl-(1-6)-glucoside]	1	1	30092.3	24974.6	73317.3	68357.6	60422	60929.8	1	1	69670.2	68850.6	1	1	1	1	1	1	1	1	1	1	1	1	3.9	766.403	C40 H62 O14	(3b,5a,25R)-3-Hydroxyspirostan-6-one 3-[2-acetylarabinosyl-(1-6)-glucoside]
1,2-Epoxy-1,2,7,7',8,8',11',12'-octahydro-psi,psi-carotene	1	1	241146	253486	64038.2	64860	133494	122913	17222.6	17715.7	24759.7	18760.7	827849	830404	303238	412770	466560	417793	412621	413793	154140	163852	226971	196451	23.4382	560.499	C40 H64 O	1,2-Epoxy-1,2,7,7',8,8',11',12'-octahydro-psi,psi-carotene
1alpha,3beta,22R-Trihydroxyergosta-5,24E-dien-26-oic acid 3-O-b-D-glucoside 26-O-b-D-glucosyl ester	110938	107342	96437.5	95087.7	339280	330808	138135	306396	195097	196620	411107	409132	25473.9	18991.2	1	17399.1	487538	349720	115815	103841	1	1	1	1	3.48316	784.443	C40 H64 O15	1alpha,3beta,22R-Trihydroxyergosta-5,24E-dien-26-oic acid 3-O-b-D-glucoside 26-O-b-D-glucosyl ester
Torvoside E	194956	182906	395451	400173	36094.5	29277.5	32530.6	27075.4	129848	278487	699117	1.0083e+06	1	1	1	1	1	1	1	1	1	1	1	1	3.32	770.428	C40 H66 O14	Torvoside E
DG(15:0/22:6(4Z,7Z,10Z,13Z,16Z,19Z)/0:0)	185673	180907	149685	145834	103001	94123.2	93373.4	98921	180646	197037	115297	114693	55883.1	55048.3	51462.2	45855.4	55515.1	45592.5	18583.6	14176.2	11800	39894.3	13467.9	18251.8	13.34	626.484	C40 H66 O5	DG(15:0/22:6(4Z,7Z,10Z,13Z,16Z,19Z)/0:0)
Cheritamine	109435	111843	88668.3	88459.2	44577.6	38661	97215.2	97337.3	74784	77148.2	34136	37644	357681	361270	198543	186874	297692	300861	207636	200441	1	1	48748.2	54086.8	23.08	592.525	C40 H68 N2 O	Cheritamine
Erythrodiol 3-decanoate	59897	57082.2	63187.7	64898.8	84806.7	90068	139989	138545	29071.5	30323.4	20456.6	15393.6	59628.9	54642.7	19289.5	12379.7	39095.4	40219.3	1	1	1	1	1	1	24.3833	596.499	C40 H68 O3	Erythrodiol 3-decanoate
DG(15:0/22:5(4Z,7Z,10Z,13Z,16Z)/0:0)	37360	30034.2	35243.1	29939.5	79127	85560.2	89584.6	94746.2	47537.2	49715.4	83481.5	1	70619.8	72642	52960.1	46683.8	39194.9	39090.4	41365.6	36898.1	106937	89031.1	62997.1	61861.4	14.1861	628.488	C40 H68 O5	DG(15:0/22:5(4Z,7Z,10Z,13Z,16Z)/0:0)
Octaprenyl diphosphate	1	1	1	1	26086.8	26608.5	22102.5	28317.8	60630.3	59519.7	76528.8	70564	1	1	1	1	26096	27544.2	28763.4	28321.6	37298.6	36467.8	32163.8	26128.2	17.09	722.456	C40 H68 O7 P2	Octaprenyl diphosphate
1-18:3-2-trans-16:1-phosphatidylglycerol	175288	175950	320442	313002	706783	716213	647875	656455	217084	223417	495549	489299	1	1	1	1	1	1	1	1	1	1	1	1	3.63	741.459	C40 H70 O10 P	1-18:3-2-trans-16:1-phosphatidylglycerol
PGP(16:0/18:2(9Z,12Z))	577832	567418	296682	300486	109461	104887	111336	109494	618605	638785	117881	129706	1	1	1	1	1	1	1	1	1	1	1	1	9.28	826.488	C40 H76 O13 P2	PGP(16:0/18:2(9Z,12Z))
Araliacerebroside	64296.7	61970.2	39213.9	40874.8	16378.7	14833.7	20913	14276.6	67714.4	66081.3	30556	25809.8	1	1	1	1	1	1	1	1	1	1	1	1	9.51	731.564	C40 H77 N O10	Araliacerebroside
Cer(d18:1/22:1(13Z))	1	1	1	1	13196.7	1	13065.8	12018.9	1	1	12177.9	12095.7	1	1	1	1	1	1	1	1	12796.8	12498.8	1	1	14.03	619.596	C40 H77 N O3	Cer(d18:1/22:1(13Z))
Vitamin K2	361303	345260	335847	335083	34133.1	32165.4	49853.9	61079.5	25859.8	33349.3	28672.7	25600.6	588452	568766	275433	284330	271645	259882	194771	194894	16573.4	16222.8	80383.7	76199.6	22.4217	580.445	C41 H56 O2	Vitamin K2
(8'R)-Neochrome	130918	45101.5	81785.7	83121.8	47981.6	47368.7	69353.8	69827.3	62223.9	65500.4	67045.1	74233.7	211957	208290	138926	144782	137364	153262	153968	153217	53896.7	52889.5	79713.8	92532.4	22.22	598.446	C41 H58 O3	(8'R)-Neochrome
Betavulgaroside II	194956	182906	395451	400173	18885.8	29405.8	22532	23338.8	10097.7	129435	22586.5	29638	1	1	1	1	25113.7	24941.6	26032.1	27786.8	1	1	1	1	4.3825	792.409	C41 H60 O15	Betavulgaroside II
Oryzanol B	172486	43662.8	191328	184787	153827	380785	114147	107099	123618	1	525225	213026	1	1	1	1	1	1	1	1	1	1	1	1	19.1209	616.461	C41 H60 O4	Oryzanol B
Cyclo(glycylglycylleucylleucylleucylprolylprolylphenylalanyl)	1	1	1	1	1	13238	45204.1	43496.7	1	1	41244.2	34791.4	18688.3	16807.2	12211.9	1	447980	359542	386804	338906	76072.8	77268.2	61311.5	62010	9.695	794.456	C41 H62 N8 O8	Cyclo(glycylglycylleucylleucylleucylprolylprolylphenylalanyl)
DG(18:4(6Z,9Z,12Z,15Z)/20:5(5Z,8Z,11Z,14Z,17Z)/0:0)	335085	317860	294547	301513	84806.7	90068	838815	878656	261678	265634	698058	712883	26638.1	32579.4	19415.9	18901.8	35477.9	37404.4	20981.3	23914.5	1	1	15849.9	1	21.1929	634.46	C41 H62 O5	DG(18:4(6Z,9Z,12Z,15Z)/20:5(5Z,8Z,11Z,14Z,17Z)/0:0)
28-Glucosyl-19(29)-dehydroursolic acid 3-arabinoside	1	1	1	1	36094.5	29277.5	32530.6	27075.4	1	1	1	1	1	1	1	1	1	1	1	1	1	1	1	1	4.56	748.448	C41 H64 O12	28-Glucosyl-19(29)-dehydroursolic acid 3-arabinoside
PE(18:4(6Z,9Z,12Z,15Z)/18:4(6Z,9Z,12Z,15Z))	1	1	1	1	47241.3	49742.2	50817.6	46715.5	1	1	42274.7	42230.9	1	1	1	1	40133.6	33330.3	21600	27426.8	1	1	1	1	4.95	731.446	C41 H66 N O8 P	PE(18:4(6Z,9Z,12Z,15Z)/18:4(6Z,9Z,12Z,15Z))
DG(16:1(9Z)/22:6(4Z,7Z,10Z,13Z,16Z,19Z)/0:0)	681610	676457	906254	894138	443481	436570	794192	825420	440379	422842	357722	347982	1.04234e+06	743089	650701	636798	1.05839e+06	965059	597474	615524	36252.9	33696.3	257499	161567	24.78	638.487	C41 H66 O5	DG(16:1(9Z)/22:6(4Z,7Z,10Z,13Z,16Z,19Z)/0:0)
Chikusetsusaponin Ia	20406.2	12488	1	1	32844.5	32687.5	32345.4	28096.5	1	1	1	1	1	1	1	1	1	1	1	1	1	1	1	1	12.79	754.508	C41 H70 O12	Chikusetsusaponin Ia
Vinaginsenoside R14	242168	349238	382789	1	929438	1.54245e+06	870587	870393	612394	249832	1.83403e+06	1.23167e+06	1	1	1	1	92009.1	84593.1	76439.6	67584.6	1	1	1	1	3.742	802.455	C41 H70 O15	Vinaginsenoside R14
DG(14:1(9Z)/24:1(15Z)/0:0)	54117.6	56003.6	48514.1	49930.5	54846.2	53849	54946.9	51877.5	28722.2	29896.1	19981	24603.8	59137.9	59485.4	57690.7	48953.9	88812.8	89397.9	68608.3	68761.9	57407.2	55315.8	49157.5	47691.4	25.6633	648.588	C41 H76 O5	DG(14:1(9Z)/24:1(15Z)/0:0)
SM(d18:0/18:1(11Z))	1	1	1	1	22806	21765.4	26723.2	29689.8	11983.3	12937.7	1	11728.7	1	1	1	1	1	1	1	1	1	1	1	1	19.56	730.593	C41 H83 N2 O6 P	SM(d18:0/18:1(11Z))
3-heptaprenyl-4-hydroxybenzoate	1	1	1	1	18759.1	20873.3	36024.8	33190.6	1	1	1	1	1	1	1	1	1	1	1	1	1	1	1	1	23.87	613.476	C42 H61 O3	3-heptaprenyl-4-hydroxybenzoate
Licoricesaponin C2	110938	107342	96437.5	95087.7	339280	330808	140265	306396	195097	196620	411107	409132	25473.9	18991.2	1	17399.1	180732	167744	115815	103841	1	1	1	1	3.47947	806.426	C42 H62 O15	Licoricesaponin C2
26-(2-Glucosyl-6-acetylglucosyl]-1,3,11,22-tetrahydroxyergosta-5,24-dien-26-oate	1	1	17612	21651	51710.5	49489.1	37941	45769.5	22455.8	21670.7	16148.5	26657	1	1	1	1	1	1	1	1	1	1	1	1	3.91	842.415	C42 H66 O17	26-(2-Glucosyl-6-acetylglucosyl]-1,3,11,22-tetrahydroxyergosta-5,24-dien-26-oate
PC(14:0/20:2(11Z,14Z))	492804	515205	373431	375321	2603302	2.6247e+06	2.75222e+06	332207	573109	555284	351846	3.15756e+06	1	1	1	1	1	1	1	1	1	1	1	1	10.61	757.578	C42 H80 N O8 P	PC(14:0/20:2(11Z,14Z))
PG(18:0/18:1(11Z))	18451.8	12156.4	20079.3	18934.1	13463.6	13123.8	22615.1	21386.1	1	1	1	1	33111.8	30246.7	13082.3	11524.6	1	88666.7	1	62108.7	1	1	11661.7	11360.4	22.325	776.542	C42 H81 O10 P	PG(18:0/18:1(11Z))
PG(18:0/18:0)	220208	223761	18153.7	14258.7	24701.2	31424	57469	58670.5	160226	1	21770.3	18199.4	56388.8	52139.4	286780	287167	63667	61383.8	52108.7	60843.3	71254.7	61680.5	202730	209649	21.7578	778.578	C42 H83 O10 P	PG(18:0/18:0)
6-Geranylgeranyl 8'-methyl 6,8'-diapocarotene-6,8'-dioate	2.00531e+06	1.92909e+06	2274514	2.27859e+06	2.09259e+06	2101963	2646310	2.68166e+06	2087653	2.04051e+06	1	1	150552	137908	22724	21704.6	1	1	103638	99875.6	29089	30107.7	42737.9	42317.5	21.932	640.458	C43 H60 O4	6-Geranylgeranyl 8'-methyl 6,8'-diapocarotene-6,8'-dioate
Docosa-4,7,10,13,16-pentaenoyl CoA	167512	162272	167485	170772	82154.2	90738.7	126128	109496	139757	149043	168597	166029	1	1	1	1	1	1	1	1	1	1	1	1	12.42	1079.33	C43 H68 N7 O17 P3 S	Docosa-4,7,10,13,16-pentaenoyl CoA
DG(18:0/22:5(4Z,7Z,10Z,13Z,16Z)/0:0)	124527	128156	135271	124174	81006.4	82309.4	81256.4	93085.5	58885.4	64768.1	59625.2	56376.1	21113.7	26859.3	11710.6	19020.4	1	1	1	1	1	1	1	1	14.205	670.57	C43 H74 O5	DG(18:0/22:5(4Z,7Z,10Z,13Z,16Z)/0:0)
1-18:1-2-16:0-monogalactosyldiacylglycerol	11315623	10859109	9141718	9032986	6770830	6833913	7.1199e+06	7084364	11654733	11537092	7687151	8.10286e+06	1	1	1	1	1	1	1	1	1	1	1	1	10.41	756.575	C43 H80 O10	1-18:1-2-16:0-monogalactosyldiacylglycerol
PC(15:0/20:1(11Z))	98126.7	92943.3	114987	114712	159308	162545	176211	186808	78659.8	82654.4	92284.6	83332.9	232661	244290	154522	141329	369371	380645	279340	300309	28732.6	21262.2	110157	116448	22.61	773.602	C43 H84 N O8 P	PC(15:0/20:1(11Z))
PC(14:0/22:5(4Z,7Z,10Z,13Z,16Z))	1215196	1.13436e+06	838251	831831	411896	473521	524077	530102	1.32939e+06	1.3184e+06	663803	726208	157088	153675	88610	93972.4	255008	249918	181373	193235	18135.6	12953	59304.1	62206	16.51	779.56	C44 H78 N O8 P	PC(14:0/22:5(4Z,7Z,10Z,13Z,16Z))
PG(16:0/22:4(7Z,10Z,13Z,16Z))	1	1	1	1	13463.6	13123.8	22615.1	21386.1	1	1	1	1	33111.8	30246.7	13082.3	11524.6	98480.1	88666.7	70816.1	62108.7	1	1	11661.7	11360.4	22.09	798.523	C44 H79 O10 P	PG(16:0/22:4(7Z,10Z,13Z,16Z))
PC(18:3(6Z,9Z,12Z)/P-18:1(11Z))	1	1	12827.1	1	21030.3	14219.5	18559.8	22085	1	1	1	1	16347.3	15021	22466.2	20504.1	23737.3	22639.6	28428.3	23924.6	22601.7	21332.6	21719.8	21506.4	22.06	765.581	C44 H80 N O7 P	PC(18:3(6Z,9Z,12Z)/P-18:1(11Z))
PC(14:0/22:4(7Z,10Z,13Z,16Z))	106662	103925	54646.6	52504.7	21030.3	14219.5	36950	42650.8	134321	131886	33492.7	35970.6	16288.6	28175.1	22466.2	20504.1	55293.8	50608.3	30308.6	30924.1	22601.7	21332.6	21719.8	21506.4	18.4567	781.56	C44 H80 N O8 P	PC(14:0/22:4(7Z,10Z,13Z,16Z))
DG(20:4(5Z,8Z,11Z,14Z)/22:6(4Z,7Z,10Z,13Z,16Z,19Z)/0:0)	78264.8	1	19270.6	17381.2	47770.9	42942.6	57118.2	56088.1	1	19172.2	92988.2	91134.5	332034	335539	31760	30541.4	274560	260788	256838	273464	32966.9	32654.1	11798.4	199895	17.7232	688.487	C45 H68 O5	DG(20:4(5Z,8Z,11Z,14Z)/22:6(4Z,7Z,10Z,13Z,16Z,19Z)/0:0)
Asparagoside D	1	1	1	1	77504.8	84307	81059.4	81618.5	1	1	1	1	1	1	1	1	1	1	1	1	1	1	1	1	5.43	902.506	C45 H74 O18	Asparagoside D
CE(18:3(6Z,9Z,12Z))	43079	32564	34575.6	36228.7	29240.7	29188.2	30971.3	36873.2	217984	218526	133078	141618	49671.6	48829.6	50962.2	48334	41761.2	35184.5	41987.7	48798.8	29397.5	30589.1	32353	33908.6	19.33	646.57	C45 H74 O2	CE(18:3(6Z,9Z,12Z))
1-18:3-2-18:2-monogalactosyldiacylglycerol	18451.8	12156.4	20079.3	18934.1	13463.6	13123.8	22615.1	21386.1	1	1	1	1	93904.9	95685.4	13082.3	11524.6	98480.1	88666.7	70816.1	62108.7	1	1	11661.7	11360.4	22.4033	776.541	C45 H76 O10	1-18:3-2-18:2-monogalactosyldiacylglycerol
1-18:2-2-18:2-monogalactosyldiacylglycerol	3.29589e+06	3.09545e+06	2.30616e+06	2.29818e+06	1146814	1.325e+06	346372	1.49221e+06	3.59024e+06	3.57446e+06	1.86214e+06	2.00271e+06	462508	459885	286780	287167	704324	696169	531267	547650	71254.7	61680.5	202730	209649	17.0183	778.558	C45 H78 O10	1-18:2-2-18:2-monogalactosyldiacylglycerol
PE(22:4(7Z,10Z,13Z,16Z)/P-18:0)	1215196	1.13436e+06	838251	72728.6	411896	473521	18097	13614.2	47007.3	46812.1	48208.8	48540.1	12148.6	11515.9	88610	93972.4	13261.8	12670.3	11716.3	12374.7	18135.6	12953	59304.1	62206	19.6017	779.561	C45 H82 N O7 P	PE(22:4(7Z,10Z,13Z,16Z)/P-18:0)
PI(16:0/20:2(11Z,14Z))	12767.9	12704.3	1	1	249772	258351	256595	268340	20477	15614.5	1	1	1	1	1	1	1	1	1	1	1	1	1	1	12.78	862.577	C45 H83 O13 P	PI(16:0/20:2(11Z,14Z))
Glycerol tritetradecanoate	110826	102911	76428	68050.8	44023.9	43627.9	36155.4	46322.6	131979	131581	53929.9	58473.1	1	1	1	1	1	1	1	1	1	1	1	1	10.37	722.649	C45 H86 O6	Glycerol tritetradecanoate
PC(18:1(11Z)/22:2(13Z,16Z))	1	1	19685	20676.5	17963.7	13339.9	20973.1	25757.7	1	1	22200.1	27462.1	1	1	1	1	1	1	1	1	1	1	1	1	19.65	839.654	C48 H90 N O8 P	PC(18:1(11Z)/22:2(13Z,16Z))
Glycerol 2-(9Z,12Z-octadecadienoate) 1-hexadecanoate 3-O-[alpha-D-galactopyranosyl-(1-6)-beta-D-galactopyranoside]	149408	140922	132730	124912	75917.4	74381.4	82936.2	94253.6	45879.2	46592.8	25942.3	20200	709019	729132	380401	387720	800194	739351	460344	442502	1	1	63834.8	71314.8	21.46	916.609	C49 H88 O15	Glycerol 2-(9Z,12Z-octadecadienoate) 1-hexadecanoate 3-O-[alpha-D-galactopyranosyl-(1-6)-beta-D-galactopyranoside]
1,4-Dithiothreitol	68576.9	1	28488.4	20012.3	11437.4	47353.9	66489.5	67587.2	62628	76743.7	72518.9	76034.8	53228.2	24828.6	20306.3	19215.7	1	27574.7	35235.3	41737.3	52570.6	63927.8	57392.2	52565	0.93	154.017	C4 H10 O2 S2	1,4-Dithiothreitol
Diethanolamine	73166.3	69164.8	55935.1	69155.9	45904.1	63395.7	54415.3	56254.7	58313.7	62715.7	51538	13484.8	24673	24724.6	48736.4	13094.6	26244.6	32697.8	41596.1	42227.3	66767.3	77967.2	60594	66067.5	2.19917	105.081	C4 H11 N O2	Diethanolamine
(3-Aminopropoxy)guanidine	9397855	8911495	9625059	97301.3	161114	9738520	10152047	10571574	10507666	11085601	184064	11345219	56164.7	57345.1	55379.7	49207.6	56234.4	3.64984e+06	63453.7	64643.9	38483.9	3713600	35044.4	25626	2.5625	132.099	C4 H12 N4 O	(3-Aminopropoxy)guanidine
Succinic anhydride	67923.6	76052.6	81490.9	73909.2	79213.6	84494.5	80156.3	81931.2	11250.6	11517.3	17070.2	170391	31476.6	36500.7	41389.6	35984.1	40806.9	39653.8	41462.2	52512.1	197496	210185	178268	164781	2.07125	100.016	C4 H4 O3	Succinic anhydride
(S)-methylmalonate-semialdehyde	14128.7	54187.4	5055.41	1	46981.4	1	165630	27767.5	6993.6	6089.23	30991.6	1	58438.8	37975.7	13108.3	1	1	12207.3	288601	16644.1	7267.36	32292.3	168580	333274	0.26	101.026	C4 H5 O3	(S)-methylmalonate-semialdehyde
N-Nitrosothiazolidine-4-carboxylic acid	333011	57978.4	10563.3	1	1	16286.1	121394	149440	280402	173944	66367	316658	95684.5	34501.1	28720.5	34669.5	39124.6	44194.7	33636.1	6221.93	45554.8	329487	179013	34733.1	0.605	162.01	C4 H6 N2 O3 S	N-Nitrosothiazolidine-4-carboxylic acid
L-Aspartic acid	211166	184822	143117	122556	10571.6	236542	236270	11471	11146.1	11543.7	11210	18171.5	1.01919e+06	10337.1	15940.4	10834.2	980547	1.06416e+06	1.10897e+06	1.2018e+06	740526	805554	501922	396086	1.5675	133.037	C4 H7 N O4	L-Aspartic acid
Allantoic acid	21260.3	20146.3	26062.1	20263.5	44643.2	40941.8	20176.3	33602.4	35641.1	45982.9	24104.6	29918.8	88497.1	84119.6	92350.6	83868.4	70196.3	60502	73008.4	77853.8	1	12042.6	1	1	2.21143	176.053	C4 H8 N4 O4	Allantoic acid
Hydroxyacetaldehyde	1	16612.4	5269.45	11001.1	32384.9	10634.3	1	16258.1	1	11143.8	10482.1	1	50284.2	38027.5	18399	41593.3	1	53588.1	10617.8	26876.2	41105.9	41443.4	45776.8	42061.8	0.914211	120.043	C4 H8 O4	Hydroxyacetaldehyde
Erythronic acid	3962541	4.31909e+06	645223	4811756	1.53081e+06	1.51059e+06	1.50699e+06	1.47692e+06	630676	633447	650853	666981	813785	46147.1	1	764838	483907	435713	332287	340928	356300	352483	2.13539e+06	2.08607e+06	1.89	136.038	C4 H8 O5	Erythronic acid
Creatine	1.87487e+06	1.83622e+06	1.77454e+06	1.54723e+06	1.96333e+06	1.92298e+06	1.84862e+06	1.8558e+06	2082194	2.07611e+06	2.03027e+06	1.95196e+06	765953	16796.4	739376	721034	844176	932881	788998	822746	18095.4	602956	38374.1	39161.2	3.1	131.073	C4 H9 N3 O2	Creatine
Butyl nitrite	2.01422e+06	1.8079e+06	1.86847e+06	1.86801e+06	1.24155e+06	1.27878e+06	1.1566e+06	1.12888e+06	1675172	1.02359e+06	1.45908e+06	1789643	743166	773917	801215	754230	627698	669384	688201	731394	1.23537e+06	1.32754e+06	985450	1.04651e+06	1.16	103.063	C4 H9 N O2	Butyl nitrite
(+)-threo-2-Amino-3,4-dihydroxybutanoic acid	4.23579e+06	4.17576e+06	2.70479e+06	2.6955e+06	7.76258e+06	7.68041e+06	7.56729e+06	7673428	9144798	9264607	9356472	9349085	825667	830982	868165	1.18354e+06	1464309	1.84771e+06	1.40689e+06	1.02051e+06	1.93013e+06	1.94816e+06	2.02743e+06	1.90187e+06	1.38	135.054	C4 H9 N O4	(+)-threo-2-Amino-3,4-dihydroxybutanoic acid
Angiotensin II	1	1	32631.7	31251.8	32598.8	33658.8	29900.7	26039.2	10489.1	10758.4	56790.3	57595.6	1	1	1	1	1	1	1	1	1	1	1	1	4.35	1045.54	C50 H71 N13 O12	Angiotensin II
3-O-Sulfogalactosylceramide (d18:1/26:1(17Z))	26721.6	25050.7	12675.6	14067.1	21199.5	19722.5	17567.7	19638.4	1	1	1	1	163703	151628	105386	105367	201713	216462	172101	171687	46099.8	40204.6	74142	76768.9	20.52	917.664	C50 H95 N O11 S	3-O-Sulfogalactosylceramide (d18:1/26:1(17Z))
1,2-Di-(9Z,12Z,15Z-octadecatrienoyl)-3-(galactosyl-alpha-1-6-galactosyl-beta-1)-glycerol	1	11353	1	1	18706	19294.9	25424.6	20665.3	1	1	1	1	73537.7	75092	23642.5	28150.6	89690.6	76803	59061.6	46831.4	1	1	1	1	20.5723	936.576	C51 H84 O15	1,2-Di-(9Z,12Z,15Z-octadecatrienoyl)-3-(galactosyl-alpha-1-6-galactosyl-beta-1)-glycerol
Parillin	51489.8	46218.1	38633.8	37513.9	11054.4	1	11449.8	11066.9	12214.7	11945.4	46309.4	52118.4	1	1	1	1	1	1	1	1	1	1	1	1	8.39	1048.57	C51 H84 O22	Parillin
1-18:2-2-18:3-digalactosyldiacylglycerol	57737.5	60053.9	41494.9	49222.9	63845.1	45165.7	47208.6	51305.8	45879.2	46592.8	25942.3	20200	293439	291873	189406	387720	386419	374250	318012	320858	78197.2	77672.6	126386	129611	20.7217	938.594	C51 H86 O15	1-18:2-2-18:3-digalactosyldiacylglycerol
1-18:2-2-18:2-digalactosyldiacylglycerol	753985	758840	738174	765084	762416	765784	685164	692194	306538	302087	278502	275198	2.36327e+06	2323677	1810789	1.80484e+06	2445861	2.55872e+06	2.22782e+06	2.09709e+06	626593	650622	1.06496e+06	1057951	21.05	940.61	C51 H88 O15	1-18:2-2-18:2-digalactosyldiacylglycerol
PC(20:2(11Z,14Z)/24:1(15Z))	81639.1	72327.5	69058.3	55206	39955.9	24592.7	43223	56161.4	20156.2	18658.7	1	1	357001	361650	221643	212788	413985	433952	253510	237295	1	1	24048.5	36855.7	21.46	895.68	C52 H98 N O8 P	PC(20:2(11Z,14Z)/24:1(15Z))
3-methoxy-4-hydroxy-5-all-trans-nonaprenylbenzoate	1	1	1	1	1	1	18097	13614.2	1	1	1	1	12148.6	11515.9	1	1	13261.8	12670.3	11716.3	12374.7	1	1	1	1	21.21	779.581	C53 H79 O4	3-methoxy-4-hydroxy-5-all-trans-nonaprenylbenzoate
3-Amino-2-piperidone	24155.2	16185.4	49531	49078.8	30420.5	37143.7	36398.3	31049.3	200480	34660.9	124520	130728	94431.3	1	29326.5	33606.8	57262.7	57597.9	60943.9	284492	1355118	1.31333e+06	1.78887e+06	1.5781e+06	1.35044	114.079	C5 H10 N2 O	3-Amino-2-piperidone
N,N-dimethyl-ï¿½_-alanine	95931.6	91661.7	129511	123737	115680	111352	106060	127089	93917.2	99927.5	126984	138424	316466	314565	308084	243165	297503	93847.9	88166.5	299505	377069	389793	127569	355019	1.48	116.068	C5 H10 N O2	N,N-dimethyl-ï¿½_-alanine
Methyl-beta-hydroxybutyrate	583955	593943	624888	604020	392753	392815	657034	382318	639237	637680	696013	403653	225639	214779	212852	212241	169540	269616	161648	173874	129596	114588	133444	129825	2.41	118.065	C5 H10 O3	Methyl-beta-hydroxybutyrate
Ornithine	580589	352856	361380	359342	247199	257139	234355	246182	1	1	1	1	157666	324337	176797	164544	198823	204308	209996	219235	1	1	22592.6	27975.7	1.02	132.09	C5 H12 N2 O2	Ornithine
3-Deoxy-D-arabinitol	1	1	1	1	47005.9	52358.3	50562	51050.8	48732.4	29758.4	37951.3	40348.1	82544.5	87079.2	82006.5	85274	116058	110187	101042	93524.8	18578.7	1	1	1	2.02706	136.071	C5 H12 O4	3-Deoxy-D-arabinitol
3-Mercapto-2-methyl-1-butanol	104396536	104049360	83324504	82336576	393881	1	1	282697	92077600	88756760	85056848	85674808	37291	1	35446.9	112167	154737	52171.3	131366	131821	39962.1	62830.4	14061238	13834994	1.69	120.057	C5 H12 O S	3-Mercapto-2-methyl-1-butanol
Methyl 1-(methylsulfinyl)propyl disulfide	166358	175316	116262	96293.1	71143.8	76889.1	72643.8	81570.3	147584	164537	77640.4	85609.5	1	1	1	1	1	1	1	1	1	1	1	1	4.57	184	C5 H12 O S3	Methyl 1-(methylsulfinyl)propyl disulfide
Agmatine	655564	651071	128221	499376	628704	597364	596456	669918	25468.8	581431	20287.1	19115.3	236849	54103.1	296009	299214	136754	152113	50205	62052.4	230457	385985	245412	252388	1.12125	130.121	C5 H14 N4	Agmatine
Choline	31188.8	736724	36285.8	678714	10186.9	52049.5	774124	16480	29830.1	31198.9	841541	813334	336544	345874	322553	314259	364096	411580	347566	366677	266012	275526	242825	233276	3.63917	104.109	C5 H14 N O	Choline
N-hydroxycadaverine	108703	110839	42025.3	36476.1	408473	22600.4	22850.5	420128	553058	549911	1	1	83472.1	85167.7	81503.8	81528	58968	62074.9	46306.5	47882.3	144201	157566	177656	174459	3.43	119.118	C5 H15 N2 O	N-hydroxycadaverine
Phosphorylcholine	28024.6	27412.3	34439.4	29683.3	32225.2	35669	40531.6	11508	11595.5	11378.6	31486.6	24076	29817.9	37352.9	20173.9	13232.6	20611.8	11033.9	11558.6	1	33410.3	28012.4	20940.9	26401.2	6.25739	184.075	C5 H15 N O4 P	Phosphorylcholine
Pyridine	1	1	1	1	1	179021	35046.5	400376	1	1	1	1	1	16672.4	95555.2	1	1	1	1	13721.5	10794.8	1	1	1	0.37	79.0443	C5 H5 N	Pyridine
5-Hydroxypyrazinamide	73194.5	48724.1	43143.6	22155.2	1	35705.3	45679.3	56911.6	69231.8	71691.8	63240.4	66167.6	66495.1	44821.7	31703.4	18017.4	1	43520	44631.8	60549.3	62960	67533	73205.5	69746.2	0.94	139.041	C5 H5 N3 O2	5-Hydroxypyrazinamide
5-hydroxy-2-oxo-4-ureido-2,5-dihydro-1H imidazole-5-carboxylate	1	1	1	1	1	16679.7	55753.2	27852.2	1	1	1	1	1	1	1	1	1	1	1	1	1	1	1	1	0.58	201.021	C5 H5 N4 O5	5-hydroxy-2-oxo-4-ureido-2,5-dihydro-1H imidazole-5-carboxylate
Guanine	4754539	4.63186e+06	4933602	4.90783e+06	9072202	9097666	9010585	8914908	5839718	5.61977e+06	6.97743e+06	6970888	8168618	8.09277e+06	8664533	8574696	8118409	1552354	1.14844e+06	6.45511e+06	1.79098e+06	1.83622e+06	3.10231e+06	3.07449e+06	1.6	151.049	C5 H5 N5 O	Guanine
8-Hydroxypurine	1	1	1	1	115680	111352	106060	127089	93917.2	99927.5	126984	138424	316466	314565	308084	243165	297503	93847.9	88166.5	299505	377069	389793	226171	355019	1.46	138.05	C5 H6 N4 O	8-Hydroxypurine
1-Methylpyrrole	11399.5	75321.5	17406.4	29049.3	71960.8	83522.7	12001.7	16904.3	11206.8	22663.2	18773.1	12294.4	122836	86303.6	1	62677.6	11743.2	97453	1	94927.8	1	1	135252	65361.5	0.18	81.0599	C5 H7 N	1-Methylpyrrole
1-Cyano-2-hydroxy-3-butene	29703.2	30135.3	31331.4	29574.5	29823.5	25977.2	31624.5	30091.6	23592.8	24479.2	11725.6	27692.1	11829.7	1	17057.9	16279	1	1	1	1	1	1	1	1	4.178	97.0546	C5 H7 N O	1-Cyano-2-hydroxy-3-butene
1-Pyrroline-5-carboxylic acid	1	122419	86294.6	99974.1	61974.9	30529.1	1	25228.6	23098.3	25254.5	1	1	23889	24118.2	29060.7	12492.1	30216.2	37052.4	34861	43346	1	73307.8	68161.3	80377.6	2.55895	113.047	C5 H7 N O2	1-Pyrroline-5-carboxylic acid
Psidiolic acid	1.89171e+06	1818750	1.90051e+06	3.70742e+06	1.51404e+06	4.25738e+06	4.1053e+06	1.72662e+06	1.98021e+06	4.0744e+06	4634267	4.92024e+06	723996	750164	758344	756436	697874	669167	606243	668163	950885	980988	1.00015e+06	1.00838e+06	1.7175	129.042	C5 H7 N O3	Psidiolic acid
4-Oxopentanoic acid	54825.1	69097.3	68407	60264.3	85699.8	76833.1	80994.6	613979	73551.4	70912.7	82982.4	84900	269793	279216	259605	248684	299724	342001	273586	285764	213118	199478	187564	177587	2.70542	116.05	C5 H8 O3	4-Oxopentanoic acid
xI-Dihydro-2-methyl-3(2H)-thiophenone	1	1	280417	276658	357233	307924	219178	290463	242786	217653	350236	352751	215749	357303	350461	342804	1	32860.5	17632.5	129313	218154	336067	335503	347799	0.27	116.026	C5 H8 O S	xI-Dihydro-2-methyl-3(2H)-thiophenone
L-Proline	32588484	30757580	33540332	32445364	34814664	35260964	34064704	35638920	40943252	42489964	40586932	43445036	13034474	14144492	13060603	13987757	14371224	13414796	13104889	13206718	17381826	18148606	16608067	16331829	1.36	115.064	C5 H9 N O2	L-Proline
TG(18:2(9Z,12Z)/20:4(5Z,8Z,11Z,14Z)/20:4(5Z,8Z,11Z,14Z))[iso3]	1	1	1	1	56954	55534.2	66312.7	68351.5	1	1	1	1	1	1	1	1	121555	132535	120716	119001	41136.9	43258.7	53792.5	61320.6	23.19	926.751	C61 H98 O6	TG(18:2(9Z,12Z)/20:4(5Z,8Z,11Z,14Z)/20:4(5Z,8Z,11Z,14Z))[iso3]
6-Chloro-N-(1-methylethyl)-1,3,5-triazine-2,4-diamine	80825056	78568208	73720272	74551576	1	305863	395172	422667	88520128	87953184	87968408	87896040	35732164	36472600	34368024	33683012	37983412	42809288	36040860	37572244	27764228	27699336	24875434	24969992	3.40217	187.063	C6 H10 Cl N5	6-Chloro-N-(1-methylethyl)-1,3,5-triazine-2,4-diamine
1-Propenylallyl thiosulfinate	166358	175316	116262	96293.1	71143.8	76889.1	72643.8	81570.3	147584	164537	77640.4	85609.5	56788.9	43441.7	22917.2	17121.2	1	39687.3	38972.9	55917.3	57269.7	60377.7	62177.4	62550.1	2.83391	162.018	C6 H10 O S2	1-Propenylallyl thiosulfinate
L-cis-4-(Hydroxymethyl)-2-pyrrolidinecarboxylic acid	64760.6	51166.1	47060.3	43767.7	121294	121977	119926	24528.5	61282.4	68961.1	126248	137867	1	1	1	1	195104	195192	221008	251429	331785	324835	253114	265737	1.6245	145.073	C6 H11 N O3	L-cis-4-(Hydroxymethyl)-2-pyrrolidinecarboxylic acid
Cycloalliin	34308.4	38623.7	24601.1	25558.4	35814.1	36571.8	38586.3	38021.3	50697.1	47477.4	16123.3	22525	1	1	1	1	1	1	1	1	1	1	1	1	5.61	177.042	C6 H11 N O3 S	Cycloalliin
O-Acetylhomoserine	177947	182275	112802	122082	90689	79875.5	86412.6	80904.6	194616	187516	115693	78524.5	20515.7	1	737935	719546	1.12792e+06	1.13669e+06	1.12632e+06	48728.8	1	1	723033	723681	1.04	161.069	C6 H11 N O4	O-Acetylhomoserine
4-Acetamido-2-aminobutanoic acid	195420	194557	184211	169564	191281	185832	198094	194464	169119	177955	160630	166982	15843.2	20583.8	25750.6	24872.9	293190	184100	182793	150130	149207	158256	147736	142637	6.17167	160.088	C6 H12 N2 O3	4-Acetamido-2-aminobutanoic acid
Metenamine	81107.7	74916.2	36399	31551.2	1	11196.9	10762.1	16083.2	1	89820.6	1	1	1	1	1	1	1	1	1	1	1	1	1	1	5.65	140.105	C6 H12 N4	Metenamine
(E)-3-Hexen-1-ol	1	1	1	1	1	1	1	22770	40502.8	33994.5	67056.2	1	17491.7	1	1	1	1	1	97875.2	1	1	1	24977.8	1	16.83	100.089	C6 H12 O	(E)-3-Hexen-1-ol
2,5-Dimethyltetrahydrothiophene	1.72345e+06	1.66938e+06	1.8508e+06	1784316	467305	478779	379697	345662	2.16522e+06	2.23499e+06	1	2.55446e+06	670796	686001	692490	685673	739098	763294	714408	720393	912271	968828	872611	852623	1.48478	116.067	C6 H12 S	2,5-Dimethyltetrahydrothiophene
Citrullin	482137	463374	370669	354799	192673	237442	242688	258675	195237	204022	1	25806.6	17184.3	50912.3	64874.1	69281.5	374173	373897	270550	276219	38240	45198.3	74439.3	75068.5	1.28	175.094	C6 H13 N3 O3	Citrullin
Polyvidone	1	1	1	1	15972.9	17576.1	1	16956	1	1	1	1	1	16245.1	16103.1	1	1	1	1	17128.3	1	1	1	1	0.96	177.051	C6 H13 N O P2	Polyvidone
L-erythro-4-Hydroxyarginine	55052.3	39765.5	46045.4	40306.5	33178.9	28631	29349.9	29116.4	43588.4	42196.9	32838.9	40978.6	1	1	1	1	17517.1	29904.5	28461.4	28655.5	71392	74649.2	70255.5	72224.6	1.466	190.108	C6 H14 N4 O3	L-erythro-4-Hydroxyarginine
Glucosamine-1P	25648.7	18328.5	30751.6	31251.8	28181.2	25060.2	18730.9	17262.8	22055.2	17205.9	22811.5	27996	74325.5	72225.1	68356.9	66006.1	19510.5	18743.3	45434.4	47755.1	34027.4	96058.8	46341.6	46696.6	2.42792	259.041	C6 H14 N O8 P	Glucosamine-1P
Polypropylene glycol (m w 1,200-3,000)	62335.2	71664.8	65442.3	67296.8	56915.2	57069.7	58818.6	56443.3	62890.3	108896	122435	77430.9	1	1	1	1	1	1	1	1	1	1	1	1	1.03	134.09	C6 H14 O3	Polypropylene glycol (m w 1,200-3,000)
D-Mannitol	83882.8	83821.1	181945	176857	609224	604333	601355	612030	293653	282593	239195	233169	53042.3	61927.3	276444	261805	967020	961551	1.11416e+06	1.11074e+06	428413	353438	137377	138184	1.59667	182.076	C6 H14 O6	D-Mannitol
Dimethicone	17696.8	1	12744.7	23957	11359.6	1	15930.3	10953.1	24116.6	268527	16571.4	15844.3	1	1	1	1	20611.8	11033.9	11558.6	1	709390	642978	585258	592485	3.68706	162.09	C6 H18 O Si2	Dimethicone
Methyl 2-furoate	1	343924	328388	1	376898	1	395075	393988	315141	236895	271294	317114	80715.7	291625	2.56028e+06	262550	458155	154630	354626	50569.9	129517	324369	68833	395310	12.0867	126.034	C6 H6 O3	Methyl 2-furoate
6-Methyladenine	11611.2	12199.3	1	1	25150.5	38407.3	35409.9	30314	25806.9	24008.2	16191.8	14248.1	50577.8	51747.1	43606.5	44287.4	20269.5	20891.8	15563	15301.1	18489.7	12941.1	21149.5	30206.4	1.55727	149.069	C6 H7 N5	6-Methyladenine
7-Methylguanine	174325	171602	129808	145889	186200	186196	195964	167547	288878	263688	284045	278590	96814.2	95187.9	72496.6	85548.9	155416	152566	147150	144066	199315	178134	1	1	1.66	165.064	C6 H7 N5 O	7-Methylguanine
2-Acetyl-4-methylthiazole	1	285508	87505.5	244677	225601	226089	1	111478	131205	1	223211	162243	289442	272296	357223	312374	175848	290615	176961	345452	1	10235.4	348053	358745	0.22	141.027	C6 H7 N O S	2-Acetyl-4-methylthiazole
Hexa-trans-2-cis-4-dien-1-al	94633.7	93473.8	159940	147345	476336	498938	465540	468260	138078	131465	1	1	82048.7	73578	83522.6	77876.8	135124	132750	118154	115551	96802.9	89546.6	52976.1	37695.9	1.59091	96.0595	C6 H8 O	Hexa-trans-2-cis-4-dien-1-al
2,6-Diamino-4-hydroxy-5-N-methylformamidopyrimidine	1	1	1	1	46081.9	39399.9	38602.7	46032.7	1	1	1	1	1	1	1	1	19921.6	18257.7	11859.1	18148.8	1	10567.7	1	1	1.79	183.078	C6 H9 N5 O2	2,6-Diamino-4-hydroxy-5-N-methylformamidopyrimidine
L-4-Methylene-2-pyrrolidinecarboxylic acid	1	3.39126e+06	1.20719e+06	2.22977e+06	1	1	365710	53568.7	267909	348629	409784	415784	1	24724.6	48736.4	13094.6	24634.1	36291.7	41596.1	42227.3	66767.3	1	91354.7	74213.5	1.95053	127.063	C6 H9 N O2	L-4-Methylene-2-pyrrolidinecarboxylic acid
Acrylamide-acrylic acid resin	108153	108382	94483	91799.8	171525	92980.9	99226.9	96438.6	100520	105300	156816	96766	128778	128689	123372	126919	145886	150507	121742	149352	121944	1	123606	121098	5.63348	143.058	C6 H9 N O3	Acrylamide-acrylic acid resin
1-Methyl-1,3-cyclohexadiene	15497.5	22925.3	29572	23648.7	31540.6	22010.4	29966.9	33144.7	16126	1	23175.4	27411.9	1	1	1	1	1	1	1	1	1	1	1	1	3.31	94.081	C7 H10	1-Methyl-1,3-cyclohexadiene
2-[(Ethylthio)methyl]furan	71834.9	76879.1	63965.2	55611.3	17631.7	13295.4	17958.6	21227.4	176261	172604	131959	126032	1	1	1	1	1	1	1	1	1	1	1	1	4.27333	142.048	C7 H10 O S	2-[(Ethylthio)methyl]furan
L-1-Methylhistidine	42230	50144.7	65963.1	64274	47206.1	46868.4	47065.7	39797.7	41601.4	50789.1	38712.8	36954.7	1	1	1	1	1	1	1	1	1	1	1	1	4.83	169.082	C7 H11 N3 O2	L-1-Methylhistidine
6-Acetyl-1,2,3,4-tetrahydropyridine	153897	151771	162088	166672	174974	169983	157959	166491	171588	172528	178867	193925	46167	43104.1	39273.1	39783.5	57606.2	55570.5	43731.1	41286	1	1	1	1	2.06	125.086	C7 H11 N O	6-Acetyl-1,2,3,4-tetrahydropyridine
Glutarylglycine	27398.7	21166.5	17337.3	12289.8	13117.9	18415	12757.2	18165.3	46303.7	47448.9	30646	24584.3	250948	254307	234750	240761	82272.4	84968	108271	115792	84014.8	87191.9	89669.1	87707.2	2.08667	189.063	C7 H11 N O5	Glutarylglycine
L-quinate	41209.7	1	1	1	39047.3	35572.5	36352	48094	1	1	38293.7	60037.8	55424.7	55787.2	56524.3	53884.8	96579.7	90863.3	48974.2	49639.9	202724	203684	172293	164668	5.11158	191.058	C7 H11 O6	L-quinate
Tetrahydrofurfuryl acetate	63352.6	70771.2	12588.7	43857.9	157743	15820.9	22724.3	21245.6	1	164676	134002	12701.1	26126.2	26222.2	93818.7	13315	330787	249306	39231.2	20698.9	441016	428097	470227	456139	8.92652	144.08	C7 H12 O3	Tetrahydrofurfuryl acetate
Heptanenitrile	70867.8	67865.9	64299.5	66274.1	89250	90888.5	73925.3	81783.6	79817.3	79919.6	77174.5	75797.7	1	1	1	1	1	1	1	1	1	1	1	1	3.41	111.107	C7 H13 N	Heptanenitrile
Norhygrine	1.59472e+06	1.65353e+06	1.44273e+06	1.67184e+06	629529	549957	544823	567942	1.59137e+06	1.61606e+06	711084	602024	1	1	1	1	1	1	1	1	1	1	1	1	1.9	127.101	C7 H13 N O	Norhygrine
L-Stachydrine	236808816	234945296	237243664	243209648	246002720	243848160	243218320	249910048	243687872	250982480	254350240	262431568	455506	498385	1.05447e+06	1.10271e+06	445271	910334	1.01494e+06	993215	1.31792e+06	1.38471e+06	1.07097e+06	1059292	1.695	143.097	C7 H13 N O2	L-Stachydrine
Turicine	1088967	1.05584e+06	2.24819e+06	2.23419e+06	6877497	1.60984e+06	1.63283e+06	1699662	1.79456e+06	1.8526e+06	1.39905e+06	1.38923e+06	1.20257e+06	1.22144e+06	3.31436e+06	3209775	4.08785e+06	4003741	3.7186e+06	3.78781e+06	1435989	1.57488e+06	707600	287554	1.63667	159.091	C7 H13 N O3	Turicine
(S)-N-Acetylmethionine	212098	77260.9	185067	187897	86253.4	82441	83417.7	240005	267438	266202	99565.5	213981	168120	177568	173079	183623	164843	178053	166518	171991	169438	184107	162978	164604	3.87792	191.061	C7 H13 N O3 S	(S)-N-Acetylmethionine
heptanoate	601020	540752	549406	578720	626031	601586	548614	572782	1	1	506704	601090	22580.1	763558	21738.4	21706.5	972607	782601	795388	791711	1	1	727471	754229	0.99	129.087	C7 H13 O2	heptanoate
L-Theanine	114957	136328	148471	68685	222998	84036.1	93705.2	98452.9	274763	283572	250686	246744	63099.9	40786.5	52152.5	64032.4	1	24731.7	23785.3	1	327995	305098	122904	127235	6.04318	174.101	C7 H14 N2 O3	L-Theanine
2-O-Methyl-L-fucose	270586	349266	1	24800.7	77156.6	73155.9	74644.3	71977.2	338344	357475	1	307670	1	10544.1	1	1	62562.3	37811.6	24780.1	30251.8	1	1	1	1	1.422	178.083	C7 H14 O5	2-O-Methyl-L-fucose
L-Galacto-2-heptulose	33630.3	31312.2	27817.6	23354.1	31007	31577.2	34595.4	45192.2	11999.2	1	30638.5	23937.8	32693.8	35614.6	26531.3	26711.3	16374.1	11082.8	1	1	24223.4	18680.1	15558.3	17268.8	5.17571	210.081	C7 H14 O7	L-Galacto-2-heptulose
3-Dehydroxycarnitine	254052	280044	35392.4	35334.9	1.51279e+06	1.55562e+06	1.46521e+06	1538370	1485948	1.47116e+06	1.68261e+06	1.76658e+06	16268.7	16572.5	10851.3	17063.8	119986	125215	86609.2	97878.9	124115	334585	5477717	5.69712e+06	2.19625	145.11	C7 H15 N O2	3-Dehydroxycarnitine
N-Acetylcadaverine	1	1	1	1	194999	197365	189515	204036	1	1	1	1	1	1	126617	128016	362871	376039	439926	446895	149421	152804	49882.2	40763.2	1.36	144.121	C7 H16 N2 O	N-Acetylcadaverine
N(6)-Methyllysine	10127.7	15405.6	29757.2	29181.5	41920.1	37414.2	29696.2	10459.6	18339.1	12544.5	16471.8	11865.5	45677.1	44257.9	38283.6	35085.5	1	1	1	1	1	1	1	1	7.84	160.125	C7 H16 N2 O2	N(6)-Methyllysine
Acetylcholine	17696.8	1	12744.7	23957	1	1	15930.3	10953.1	24116.6	31523.3	16571.4	15844.3	1	1	1	1	20611.8	11033.9	11558.6	1	33410.3	28012.4	20940.9	26401.2	5.03562	146.117	C7 H16 N O2	Acetylcholine
N-Ornithyl-L-taurine	1	1	1	1	62744.8	54664.8	62215.1	54601.9	1	1	1	1	1	1	1	1	1	1	1	1	1	1	1	1	5.94	239.096	C7 H17 N3 O4 S	N-Ornithyl-L-taurine
Sperminidine	34818.2	82214.7	157128	162252	399306	24824	402820	379862	303357	295358	239823	239455	150446	168719	195425	196024	385816	347876	297761	297418	16728.6	179053	207076	218883	1.35917	145.157	C7 H19 N3	Sperminidine
Potassium benzoate	497230	429249	419070	360138	62969.9	434974	361585	390638	410043	475375	445926	395944	147968	313174	46337.6	426553	16681.5	172639	317772	324803	466548	1	396759	412956	0.335652	159.995	C7 H5 K O2	Potassium benzoate
benzonitrile	1	1	1	1	1	692435	709842	710105	1	1	1	1	421737	404355	1	1	1	1	1	396187	302960	351891	1	1	1.55	103.045	C7 H5 N	benzonitrile
Benzoxazole	3868665	2.89678e+06	630572	528713	1	1	225290	43366.5	21087.3	195341	164246	424104	187775	111420	166062	274687	62933	17977	1	67219.1	42760.1	2.773e+06	124001	1	3.12905	119.039	C7 H5 N O	Benzoxazole
Benzothiazole	3868665	2.7086e+06	1	1	24056.6	6090437	3.20255e+06	170138	21087.3	6.02637e+06	1	1	187775	1138129	214522	1	5342015	17977	2.27708e+06	2740549	52883.6	2685903	124001	1	0.19	135.013	C7 H5 N S	Benzothiazole
Salicaldehyde	137308	140660	266296	15258.4	218817	206221	207932	219756	30170.4	238902	197425	206387	391548	395455	382307	374622	257841	259491	222393	222185	405966	379739	28064.3	94109.6	1.615	122.036	C7 H6 O2	Salicaldehyde
p-Aminobenzaldehyde	50715.7	46574.2	43939.1	52017.1	17340.2	23146.2	49725.2	31184.5	58313.7	62715.7	36000.5	11734.5	16081.9	6484.51	29660.8	23772.7	10542	1	1	23681.2	30878.4	1	1	1	1.92263	121.052	C7 H7 N O	p-Aminobenzaldehyde
Anthranilic acid	1.69903e+06	1.69202e+06	1.99422e+06	2.01284e+06	1.98648e+06	1.9304e+06	1.94341e+06	1.96784e+06	1.60986e+06	1.6908e+06	2.17975e+06	2.12599e+06	4.60406e+06	4556643	4.56717e+06	4593443	4.37895e+06	1313700	4.54349e+06	4594581	5477572	5.64844e+06	5.13193e+06	5.19392e+06	1.47	137.047	C7 H7 N O2	Anthranilic acid
1H-Pyrrolo[2,1-c][1,4]thiazine	1	1	1	16846.1	17340.2	23146.2	25355.7	31184.5	1	1	36000.5	11734.5	16081.9	6484.51	29660.8	23772.7	1	1	1	23681.2	30878.4	1	1	1	0.95	137.026	C7 H7 N S	1H-Pyrrolo[2,1-c][1,4]thiazine
Pyridoxal 5'-phosphate	1	30953.7	36854.5	36338.7	29627.6	43469	42547.3	38982.8	25237.1	17851.1	51019.4	36402.9	30258.3	52791.8	56603.8	57871.7	1	42029.8	41650.4	59842.2	63857.8	44982.5	11945.7	14914.1	0.96	247.024	C8 H10 N O6 P	Pyridoxal 5'-phosphate
Sylvopinol	1	495610	229942	232857	142161	133793	140616	221618	281353	818450	334101	346384	11619.8	17096	24710.7	12363.4	299772	117768	192303	35661.2	109885	79185.2	156550	141504	2.96174	154.065	C8 H10 O3	Sylvopinol
5-Ethyl-2-methylpyridine	2.02274e+06	2.04104e+06	2.05662e+06	2097195	2.00298e+06	2.27174e+06	4.73327e+06	2.29213e+06	1.35494e+06	1.32167e+06	1.33259e+06	1.2349e+06	1.97414e+06	1.94968e+06	1.75745e+06	1.859e+06	2.10404e+06	2327004	1.94092e+06	2.06203e+06	1.48737e+06	1.49727e+06	1.33833e+06	1.31779e+06	3.03375	121.091	C8 H11 N	5-Ethyl-2-methylpyridine
Tyramine	11365188	10247205	8720615	7914786	46780.3	39339.6	41722.7	37724.2	9489762	9641199	8191582	8.2248e+06	104647	109103	99398.2	96789	122946	140152	107897	119167	86585.1	80659.5	1.52942e+06	1.38761e+06	2.315	137.084	C8 H11 N O	Tyramine
Pyridoxine	1	1	1	27265.8	39047.3	35572.5	36352	48094	1	1	38293.7	60037.8	55424.7	55787.2	56524.3	53884.8	96579.7	90863.3	48974.2	49639.9	112078	164006	145511	106484	5.10474	169.076	C8 H11 N O3	Pyridoxine
8-Hydroxy-5,6-octadienoic acid	1	1	1	410813	421034	703520	477132	694781	217409	1	171026	1	785052	1	1	794160	1	1	1	1	1	1	1	451491	17.41	156.076	C8 H12 O3	8-Hydroxy-5,6-octadienoic acid
9-Azabicyclo[3.3.1]nonan-3-one	915125	921074	542516	534462	214683	211761	208114	219261	1.03292e+06	1058992	266540	10780.9	1	1	1	1	1	1	1	1	16642	10675.4	17991.8	12627.5	6.14875	139.101	C8 H13 N O	9-Azabicyclo[3.3.1]nonan-3-one
Arecoline	365542	376420	353523	348417	294554	1.42515e+06	12530.7	1.396e+06	203632	203800	205548	202532	1	1	11160.4	10418.5	31892.7	30264.8	17491.2	28857	1	1	65791.2	68002.6	1.901	155.094	C8 H13 N O2	Arecoline
1,3-Octadiene	580589	30628.1	25136.2	18353.3	247199	17336	25005.7	25008.6	24681	12181.1	31820.7	32319	16863	10356	21552	16432.2	441045	430430	209996	459904	12615.4	11255.3	1	23370	10.1409	110.109	C8 H14	1,3-Octadiene
2-Pyrrolidinone	24064.2	117047	111427	111698	135834	130502	138022	145521	112807	103395	104701	99676.4	84612.9	76586.5	70757.9	68678.7	56952.7	68618.4	76050.5	83322.9	23094.3	16599.7	18852.7	23255.1	2.54458	170.105	C8 H14 N2 O2	2-Pyrrolidinone
L-Coprine	166447	171122	22936.3	29714.7	50150.8	45532.6	48683.6	49730.7	244274	233069	361303	10649.8	58999.7	59272.7	65538.4	62782.1	81824.5	78538.9	1	69717.8	58886	63723.6	21394.9	16342.1	1.43261	202.095	C8 H14 N2 O4	L-Coprine
2-Isopropylcyclopentanone	133936	33707.1	114629	32132	31139.4	39393.5	40611.2	127325	43327.5	39740.2	33891.3	114359	121025	114639	113938	17689.8	39890.6	127833	125133	125299	16435	122748	122379	113703	12.4754	126.106	C8 H14 O	2-Isopropylcyclopentanone
Diethyl D-malate	54205	48984.2	82176.4	86636.1	115309	124634	123140	127698	229689	234293	53644.2	57190.5	27833.2	25683.1	23593.6	24028.9	10442.7	1	11731.6	11088.5	153524	148241	131817	124053	1.99217	190.085	C8 H14 O5	Diethyl D-malate
Potassium octanoate	83882.8	83821.1	33419.6	169564	191281	599080	601355	612030	169119	177955	160630	233169	282366	34757.2	150866	261805	362288	352848	319287	150130	149207	158256	147736	142637	4.69417	182.07	C8 H15 K O2	Potassium octanoate
(S)-Homostachydrine	4.20596e+06	4271074	2.51757e+06	2.47252e+06	996335	943435	948697	972746	978570	971937	1.04164e+06	1	789091	786689	783708	737949	610384	611589	678154	681109	832524	828740	727323	781777	2.72783	157.109	C8 H15 N O2	(S)-Homostachydrine
Acrylamide-sodium acrylate resin	121160	122270	103492	93391.1	58141.2	60069	63602.1	65838	176731	173852	102086	113628	76314.4	70799.5	76208.1	62778.2	100979	81763.6	85116.8	76592.5	88267.5	10598	16236.6	17428.3	5.63	173.105	C8 H15 N O3	Acrylamide-sodium acrylate resin
N-Methylcalystegine B2	141832	145039	84492.7	88940	32250	36673.1	21541.8	32399.4	29080.6	383332	348567	371428	45134.1	45545.5	34376.8	49062.5	545380	552904	550372	577256	1.02766e+06	1.07308e+06	1055995	1.05164e+06	2.82875	189.1	C8 H15 N O4	N-Methylcalystegine B2
N-Methylcalystegine C1	66341.3	66488.8	48800.1	6.47954e+06	7.02742e+06	7212276	37669.4	30319.8	7.8697e+06	86737.9	47828.8	7.8188e+06	2.96697e+06	3113911	2.77392e+06	2.8945e+06	3.05275e+06	3.43633e+06	2.83642e+06	3.16953e+06	2.32729e+06	2409752	2.07927e+06	2042468	2.60667	205.093	C8 H15 N O5	N-Methylcalystegine C1
N-Acetylglucosamine	73968.3	68210.9	81568.5	76747.9	43678.4	36352.5	51142.1	57540.5	85099.5	88870.6	84296.6	83392	74325.5	72225.1	68356.9	66006.1	19510.5	18743.3	68438.7	79044.4	34027.4	96058.8	46341.6	46696.6	2.9325	221.091	C8 H15 N O6	N-Acetylglucosamine
7-(Methylthio)heptanenitrile	37193.1	1	10467.4	1	95026.6	93293.3	106495	97217.9	1	33394.9	19423.2	24530.1	28628.7	27833.1	24351.2	25443.3	16482.1	19353.7	23976.2	29606.4	82081.5	77942.9	60645.7	59386.2	4.72	157.097	C8 H15 N S	7-(Methylthio)heptanenitrile
octanoate	75556.7	1	114242	108944	73605.4	86516.6	75841.7	79272.3	77203.8	83147.2	47761.8	60286.3	1	1	1	1	1	1	1	1	1	1	1	1	4.84	143.102	C8 H15 O2	octanoate
N-Acetyl-beta-glucosaminylamine	16810.9	11820	53252.6	58641.7	76355.2	77392.5	76900.4	85377.2	61187.3	66580.2	150101	149221	155591	55412.1	75027.1	130340	18504.4	17728.9	17252.1	15820.3	247617	412565	313344	300708	1.78333	220.107	C8 H16 N2 O5	N-Acetyl-beta-glucosaminylamine
Ethyl beta-D-glucopyranoside	1	48470.4	23320.5	16773.7	44508.4	44252.1	55040	44818.2	442972	264770	464065	476424	52801.2	43853.9	51905.9	51544.8	11272.7	10599.4	137822	142507	41674.3	30813.7	11933.4	11428.6	2.14435	208.094	C8 H16 O6	Ethyl beta-D-glucopyranoside
NG,NG-Dimethyl-L-arginine	29892.6	24550.5	26632.8	48039.8	103018	105570	108620	105069	91580.1	68152.1	102303	67338.6	11913.6	11389.4	1	1	13066.5	12325.2	11234	1	35785	35474.8	35383	33976.8	1.22	202.142	C8 H18 N4 O2	NG,NG-Dimethyl-L-arginine
Agrocybin	30070.3	24440.3	31767.8	32134	37534.8	26240.6	30328.1	31504.5	30469.6	30666.9	16536.3	27817.5	41988.2	43324.9	44237.5	43174.5	71481.4	75255.5	16977.1	11694.6	1.39444e+06	1.98597e+06	1.49344e+06	1.93867e+06	3.595	147.031	C8 H5 N O2	Agrocybin
(E)-8-Hydroxy-2-octene-4,6-diynoic acid	8.38266e+06	7650344	8330588	8407230	8638607	8829202	7446131	8.25121e+06	7.11672e+06	7.69712e+06	6979197	8858331	10176899	10314142	10426066	9713880	37102	36474.1	31324.9	32444.3	79395	96728.2	54188.2	63455.8	1.29333	150.028	C8 H6 O3	(E)-8-Hydroxy-2-octene-4,6-diynoic acid
6-Methoxy-2(3H)-benzoxazolone	108153	1	94483	91799.8	89611.7	92980.9	99226.9	96438.6	1	105300	98307.8	96766	45887	12026.2	13885.6	42500	1	1	1	30246.6	1	1	1	1	5.35	165.042	C8 H7 N O3	6-Methoxy-2(3H)-benzoxazolone
4-Methylbenzoic acid	360146	360496	54387.7	33831.4	88132.7	98569.7	325525	93251.4	669118	660300	773535	748214	65948.7	66891.1	59641.6	60596	573122	454480	456957	374553	81583.4	649297	67917.2	65893.4	3.65875	136.054	C8 H8 O2	4-Methylbenzoic acid
4-Pyridoxic acid	97070.1	107989	111990	116636	92340.1	98014.8	88640.7	99073.2	120285	110447	145614	135864	641343	629133	24009.8	38837	53710.7	661386	70347.7	75405.9	124672	134405	126255	117108	1.725	183.056	C8 H9 N O4	4-Pyridoxic acid
p-Methylstyrene	3.53128e+06	3.57199e+06	3.62929e+06	3617500	1	3476537	39004.7	33604.8	4.2322e+06	4320971	4.13572e+06	29600.4	10099654	9978413	1	10095934	5124285	2750738	6.44671e+06	4021975	61529.8	51276.7	42905.2	13167880	4.86091	118.082	C9 H10	p-Methylstyrene
1H-Indole-3-methanamine	25904	31222.3	17019.2	28431.2	31895.8	30936.2	27879.1	34943	10575.4	28782.5	1	1	1	1	1	1	1	1	1	1	57927.8	69129.6	80180.4	77405.9	3.46571	146.086	C9 H10 N2	1H-Indole-3-methanamine
2,6,6-Trimethylcyclohex-2-en-1,4-dione	20718.7	13152.6	1	1	49604.5	54342.9	44520.5	51338.1	1	14503.9	1	23709.2	1	1	1	1	13014.2	12008.1	12125.4	12159.8	1	1	1	1	1.23667	152.087	C9 H12 O2	2,6,6-Trimethylcyclohex-2-en-1,4-dione
N,N-Dimethyl-3-methylaniline	35544.7	38980	43056.3	43726.2	204099	39472.4	50823.5	230711	88212.7	90750.6	79367.5	105566	1	1	1	1	1	1	1	1	1	1	23109.4	5729.76	3.31786	135.106	C9 H13 N	N,N-Dimethyl-3-methylaniline
Deoxycytidine	1.49987e+06	1	1256894	1.28147e+06	1	24278.8	26478.1	27306.4	1	1.30873e+06	1	1	18719	16354.6	18290.5	23511.9	76501.1	44698.3	51473.9	49833.8	22392.4	22290.6	39400	45956.6	3.34737	227.09	C9 H13 N3 O4	Deoxycytidine
Methyl bisnorbiotinyl ketone	168641	173749	144802	152823	168110	163843	156351	168955	142983	139235	148090	146188	72904.2	81558.7	66653.3	61222.8	113788	111118	71327.1	82833.8	19535.4	57980.7	56967.8	28863.3	1.06	214.079	C9 H14 N2 O2 S	Methyl bisnorbiotinyl ketone
5,6-Dihydrouridine	35278.5	27669.2	13019.5	24518.4	22961.6	20712.7	33349.9	28184.9	41187.1	7173.86	49360.8	49836.3	1	1	1	1	1	1	1	1	1	1	1	1	2.91	246.084	C9 H14 N2 O6	5,6-Dihydrouridine
Tetrahydrobiopterin	21465.8	116288	10651	10737.4	46097.4	1	41985.4	39500.9	40759.7	10920.2	12057.4	1	1	1	1	1	1	1	1	1	1	1	1	1	1.64	241.112	C9 H15 N5 O3	Tetrahydrobiopterin
N-ï¿½-acetyl lysine methyl ester	6012385	5.93428e+06	5.07846e+06	5112131	2.40883e+06	2347806	5977908	5.62606e+06	5.05396e+06	5026779	4.8822e+06	4.87397e+06	1.88551e+06	1901388	1.8051e+06	1759130	507221	479382	399224	390586	16119.5	10768.2	1	11119	2.3087	200.118	C9 H16 N2 O3	N-ï¿½-acetyl lysine methyl ester
2,5-diamino-6-(5-phospho-D-ribosylamino)pyrimidin-4(3H)-one	1	1	1	1	30114.7	23080.8	24605.5	29281.3	1	1	1	1	1	1	1	1	1	1	1	1	1	1	1	1	3.9	353.067	C9 H16 N5 O8 P	2,5-diamino-6-(5-phospho-D-ribosylamino)pyrimidin-4(3H)-one
N-(1-Deoxy-1-fructosyl)alanine	470822	471879	384809	395886	60258.2	63457.5	561901	82010.9	542576	586310	293450	281279	1.16593e+06	1.19916e+06	1.1377e+06	1102945	1.3216e+06	96338.4	57175.1	56909	3.58324e+06	3.04532e+06	2.60909e+06	2.60293e+06	1.6925	251.102	C9 H17 N O7	N-(1-Deoxy-1-fructosyl)alanine
1-Isothiocyanato-7-(methylthio)heptane	55880.3	56823.7	62106.7	53722.6	64584.6	63700.2	62384.9	66015.2	178513	182395	181354	88513.8	100129	61944.2	51213.6	60220.7	83402.2	76958.9	65448.5	72710.1	63516.1	64116.7	48177.1	39126.4	2.47875	203.079	C9 H17 N S2	1-Isothiocyanato-7-(methylthio)heptane
1-Nonene	32843.2	32263.9	25806.3	32718.2	85891.3	89053.5	95742.5	95820.3	56965.2	1	71245.9	1	120692	12540.2	24806.4	19526.2	28067.9	115009	22166.9	97860.2	10651.1	11172.5	84675.6	77086.2	11.1855	126.143	C9 H18	1-Nonene
Dihydroisophorol	20532.7	58882.9	11279.6	17556.7	46175.1	38744.8	40581.9	50422.7	18774.8	48064.6	19732.9	33627.5	1	1	1	1	1	1	1	1	1	1	1	1	1.60083	142.133	C9 H18 O	Dihydroisophorol
Lysinoalanine	66211.9	67028.5	52910.9	52183.2	100230	99014.7	96506.7	90728.4	84004.1	79733	83949.4	84639.9	167447	168226	159893	163709	181492	178544	160376	164676	11387.9	1	1	1	1.35571	233.137	C9 H19 N3 O4	Lysinoalanine
1,9-Nonanedithiol	168641	173638	144802	152823	203352	203669	179671	203091	148176	144449	100344	169941	72904.2	76520	66653.3	61222.8	101407	99953.4	71327.1	82833.8	35917	57980.7	56967.8	26660.4	1.05	192.097	C9 H20 S2	1,9-Nonanedithiol
N1-Acetylspermidine	42342.4	12050	18025.8	16605.5	61074.6	1	57739.8	63205.2	38633.2	48465	230331	12033.8	1	1	1	1	13714.8	1	12056.6	11472.6	64819.2	10729.3	219891	173505	1.29389	187.168	C9 H21 N3 O	N1-Acetylspermidine
(+/-)-alpha-Thujene	19586.8	23786.4	27001.6	30491.2	10691.8	11658.9	12318.4	1	11929.4	16400.7	23727.9	16189.4	12203.1	22516.4	22306.2	11106.4	29668.5	21729.4	29117.7	23096.3	16784.7	12052.1	18764.6	23863.8	7.35217	136.127	C10 H16	(+/-)-alpha-Thujene
N2-Succinoylarginine	172001	56328.2	79829.3	84019.3	554153	17079.5	11147	1	1	11151.5	23264.3	17642.9	69212.7	65927.1	65371.5	65803.7	1	1	149237	151312	21661.4	23702.8	1	1	2.56556	274.127	C10 H18 N4 O5	N2-Succinoylarginine
(2xi,6xi)-7-Methyl-3-methylene-1,2,6,7-octanetetrol	28005.8	131981	109050	97875.1	49862.7	37806.4	48268.8	1	1	1	1	1	23206.3	38269.3	11288.6	11827	20787.8	18548.9	20525.6	13687.2	117471	127204	96197.3	87372.6	3.90842	204.138	C10 H20 O4	(2xi,6xi)-7-Methyl-3-methylene-1,2,6,7-octanetetrol
1,4-Naphtoquinone	38067.8	16946.2	33062.6	36895.4	1	1	10753.1	1	1	1	1	1	1	1	1	1	1	1	1	1	1	1	1	1	6.45	158.036	C10 H6 O2	1,4-Naphtoquinone
N2-gamma-L-Glutamyl-L-arginine	270084	278874	221794	226498	6.18056e+06	1.79246e+06	1.77769e+06	1	194061	193669	270589	275810	1065274	1.04419e+06	135155	981398	1.44661e+06	1.56357e+06	1.38676e+06	1.46607e+06	1	1	151236	149834	4.09	303.157	C11 H21 N5 O5	N2-gamma-L-Glutamyl-L-arginine
Pantoyllactone glucoside	24063.2	22546.6	70179.2	64340.5	144456	126093	134918	1	33261.7	34748.7	136051	143819	266757	265368	229574	238705	232207	309294	296800	301657	388854	377455	372397	369966	11.29	292.117	C12 H20 O8	Pantoyllactone glucoside
Acetaldehyde hexyl isoamyl acetal	19660.3	24515.3	11505.5	17915.2	1	1	10543.1	1	19420.2	26986.4	1	1	1	1	1	1	1	1	1	1	1	1	1	1	10.4	216.21	C13 H28 O2	Acetaldehyde hexyl isoamyl acetal
5-Methyl-2,5-di-1-pyrrolidinyl-2-cyclopenten-1-one	33637.9	31962.6	27594.3	21721.3	25575.8	19573.1	23969.8	1	17800.1	1	34778.9	1	1	1	1	1	1	1	1	1	1	1	1	1	1.45556	234.18	C14 H22 N2 O	5-Methyl-2,5-di-1-pyrrolidinyl-2-cyclopenten-1-one
2-Decylfuran	23651632	23241868	17527940	17585694	28879630	28519386	28203452	1	1.58221e+06	1.55307e+06	1	1	16204308	16380514	15737181	15568652	10135377	10756122	9308447	9955608	1	1	2318555	2.35075e+06	2.6	208.181	C14 H24 O	2-Decylfuran
Sodium myristate	62080.3	1	57623.5	59048.9	49635.8	1	54635.5	1	1	1	1	1	46690.9	41370.5	39000.2	46216.7	1	1	1	1	47478.8	45729.7	46500.1	45733.4	15.37	250.189	C14 H27 Na O2	Sodium myristate
Luteolinidin	1	1	1	1	11625.9	11829.7	12736.9	1	1	1	1	1	1	1	1	1	1	1	1	1	1	1	1	1	1.18	271.057	C15 H11 O5	Luteolinidin
Hydroxy-alpha-sanshool	607455	675559	724681	1.08757e+06	631762	752214	4383270	1	7.02039e+06	7438945	8.06122e+06	8406148	645628	603164	965774	510748	1.84601e+06	913854	827266	1.34079e+06	1	1	1	112639	3.11	263.186	C16 H25 N O2	Hydroxy-alpha-sanshool
2,6-Dimethylheptanoyl carnitine	340469	320257	308326	298966	588853	585537	702624	1	487373	423895	979585	644520	229990	234978	228389	206271	542298	500527	442300	446976	610126	567343	202982	212524	2.76739	301.232	C16 H31 N O4	2,6-Dimethylheptanoyl carnitine
Linalyl benzoate	2464752	2401768	1.98715e+06	2.0029e+06	4897013	4823166	4.72824e+06	1	2.0853e+06	2104650	1.41084e+06	581615	1.19191e+06	1.24598e+06	1.13652e+06	1143535	1.74004e+06	1.67039e+06	1.54299e+06	1.49946e+06	64843.4	61764.8	206843	208946	2.11304	258.159	C17 H22 O2	Linalyl benzoate
cis-trans-Farnesyl acetate	57533.4	56088	1	1	81367.3	80475.1	77492.1	1	131007	134336	167601	170680	13719.5	1	34150.1	13480.3	12478.8	1	15894.3	14868.9	35805.3	40676.7	24661.2	24407.4	9.79316	264.208	C17 H28 O2	cis-trans-Farnesyl acetate
Oleoside dimethyl ester	1	44206.9	22563	27945.5	1	1	32522.6	1	34082	32796.7	1	1	1	1	1	1	1	1	1	1	1	1	1	1	9.43	418.161	C18 H26 O11	Oleoside dimethyl ester
Linalyl cinnamate	1	1	1.81824e+06	1.81836e+06	3.02051e+06	2.96757e+06	3.10946e+06	1	6176018	418590	3.49858e+06	3.70784e+06	775102	770662	702718	679520	876074	1	961582	932441	1	1.03385e+06	1.10939e+06	1.08677e+06	3.59158	284.186	C19 H24 O2	Linalyl cinnamate
sterculate	2.19441e+06	2.09985e+06	1.00207e+06	1.00175e+06	1	583255	545554	1	1.25904e+06	1.18806e+06	1802202	488708	1.40171e+06	1.42533e+06	1.30076e+06	1323157	1	1	1.44402e+06	1.44742e+06	116363	96038.9	559715	540401	2.8065	293.253	C19 H33 O2	sterculate
Kiwiionoside	1	3.06041e+06	2.54467e+06	2.569e+06	82728.5	1	74017.2	1	2.63762e+06	2.64266e+06	1	1	93464.9	91471.7	78317.9	90454.1	124017	127463	133053	139106	1	1	56244.4	51099.8	4.20471	406.22	C19 H34 O9	Kiwiionoside
Dodecanoylcarnitine	1	1	390809	394791	1	1.65216e+06	1.72421e+06	1	1.73121e+06	1.78628e+06	2.28097e+06	2.24267e+06	179185	65503.7	10379.5	163607	674836	636089	726184	1.16747e+06	1.29783e+06	1.28981e+06	1.64916e+06	1.69658e+06	16.46	343.279	C19 H37 N O4	Dodecanoylcarnitine
2-Hydroxylauroylcarnitine	135966	130236	107445	111117	243452	250611	267497	1	317121	146099	89863.2	497781	292265	286310	272902	270213	1.39977e+06	1.55247e+06	1.4875e+06	1.59432e+06	294428	1	1	171370	8.39667	359.276	C19 H37 N O5	2-Hydroxylauroylcarnitine
2-Undecyl-4(1H)-quinolinone N-oxide	98240.4	87113.5	76253.3	75866.1	175558	231394	182012	1	119307	119060	125463	120916	50609.2	48318.4	44987.4	46609.1	1	1	1	1	37596.9	42106.8	37298.2	43311.5	8.82737	314.203	C20 H28 N O2	2-Undecyl-4(1H)-quinolinone N-oxide
alpha-Linolenoyl ethanolamide	440936	439649	230364	372212	1	285298	307745	1	338020	457400	321015	313109	257099	257452	249659	248559	1	1	350445	351125	534335	543830	509256	503591	13.235	321.268	C20 H35 N O2	alpha-Linolenoyl ethanolamide
polyneuridine aldehyde	703666	679624	1	548328	1	358506	344536	1	372281	389033	558644	535571	51227	55312.9	46134.7	43711.3	1	23294.8	16486	125142	1	1	1	1	2.38375	350.159	C21 H22 N2 O3	polyneuridine aldehyde
Isohumulone A	12181.6	1	18336.3	21200.9	110128	105483	109918	1	25557.6	20583.7	1	1	21110.9	24700.4	19974.3	18705.4	18671.6	21689.8	21382.8	21120.5	19991.6	26203.3	21221.5	21963.9	14.0455	362.206	C21 H30 O5	Isohumulone A
Heneicosanoic acid	492820	494888	381258	203543	133934	178608	168212	1	171118	414157	203799	250554	171488	171996	135012	148930	135934	104834	134091	143786	122224	120684	107338	117169	19.4161	326.319	C21 H42 O2	Heneicosanoic acid
Acetylsalvipisone	1	1	395767	752390	937923	300380	977656	1	922779	926025	98558.9	196335	7.54747e+06	7.41391e+06	1	1	108189	1	1	6.7485e+06	6.96722e+06	1	6250345	6157208	4.0675	354.194	C22 H26 O4	Acetylsalvipisone
Porson	950043	944023	777588	785495	669629	1	632798	1	965089	1.00353e+06	796452	811737	1.18689e+06	1.14742e+06	1.88182e+06	1.83758e+06	1.32555e+06	1.11726e+06	512622	505511	689693	703132	599195	590976	8.71909	386.171	C22 H26 O6	Porson
Sorgoleone 358	267537	268164	245309	241295	2.82327e+06	2755536	2707065	1	380447	366464	299841	1	196026	194540	756806	762671	550783	1	538786	517013	1	1	248534	240095	5.81	358.22	C22 H30 O4	Sorgoleone 358
Postin	1	1	12219.3	12113.2	12198.6	11794.2	11703.4	1	1	1	1	11246.1	13248.4	18791.8	19331.8	13522.5	1	1	1	1	11710.6	1	11485.6	1	12.5275	496.315	C22 H40 N8 O5	Postin
Plastoquinone 3	356961	342394	277905	284046	187813	173888	179084	1	295218	293551	151324	157865	20494.4	13997	89089.8	87121.1	107808	114214	115019	125346	105522	107128	99044.7	99232.4	5.63391	340.242	C23 H32 O2	Plastoquinone 3
5-Heptadecyl-1,3-benzenediol	168445	167658	196136	203543	133934	127811	168212	1	171118	171596	203799	205878	171488	171996	135012	148930	135934	1	134091	143786	1	105056	115169	1	21.22	348.301	C23 H40 O2	5-Heptadecyl-1,3-benzenediol
Albafuran A	31055.1	38578.6	32730.3	27925.3	134227	130864	124598	1	41431.1	36435.9	38865	40057.9	91854	101907	18559.6	17986.3	37086.2	34941.5	31481.9	31339	1	1	21487.2	50196.8	5.83762	378.188	C24 H26 O4	Albafuran A
1-Isomangostin	80212.8	75947.8	47960.8	52841.6	22595.6	27657.9	22424.9	1	85633.6	89771.4	18789	19405.6	1	1	1	1	1	1	1	1	1	1	1	1	1.85	410.17	C24 H26 O6	1-Isomangostin
5,7,3',4'-Tetrahydroxyflavanone 7-alpha-L-arabinofuranosyl-(1-6)-glucoside	1.59771e+06	1.61022e+06	1.57108e+06	1573903	1.56946e+06	1638984	1.65554e+06	1	2.83694e+06	3089418	2641362	2672125	1.50106e+06	1.53443e+06	1	1	97223.8	128854	103695	138789	125886	788266	108342	92325.7	17.8214	360.215	C24 H28 N2 O	5,7,3',4'-Tetrahydroxyflavanone 7-alpha-L-arabinofuranosyl-(1-6)-glucoside
Angelicolide	1	1	1	1	82159.9	66205	74156.7	1	1	11301.5	186391	182472	1	1	1	1	1	1	1	1	1	1	1	1	3.005	380.207	C24 H28 O4	Angelicolide
Galabiose	41520.6	42194.5	46392.7	43230.5	18779.7	12493.5	12331.5	1	12085.8	12051.3	12591.5	12569.2	29871.8	30383.6	20767.1	26968.5	1	1	1	1	1	1	1	1	1.22	684.23	C24 H44 O22	Galabiose
Glucosylsphingosine	113321	125115	286184	281980	97201.8	1	96387.7	1	148228	152099	142799	135318	1	1	1	1	32790.5	1	27221.1	32726.4	1	1	1	1	10.9192	461.333	C24 H47 N O7	Glucosylsphingosine
Dihydroxyacidissiminol	1	1	10391.3	1	273178	261221	249264	1	22238.9	24554.7	82161.5	1	47320.3	60860.3	64024.7	41208.7	350680	283294	51818.8	101169	1	1	1	1	2.89	427.241	C25 H33 N O5	Dihydroxyacidissiminol
Glycinoeclepin A	10606.5	50832.1	1	1	55860.3	54673	56074.1	1	109321	110347	28391.4	30038.6	65864.5	63073.3	56687.6	53681.5	71349.9	60830	77099.6	63331.8	147115	130014	70836.2	60352.6	4.15524	446.236	C25 H34 O7	Glycinoeclepin A
Rhodamine B	717134	675487	980071	1	1	1.70882e+06	1.06925e+06	1	1	629248	1.34237e+06	1.30908e+06	96578.5	109597	78836.9	67087.2	81242.5	76945	81414.5	1	1	1	35791.1	39755.1	2.66	443.236	C28 H31 N2 O3	Rhodamine B
Neoacrimarine G	1	1	1	1	1	1	11102.6	1	1	1	1	1	1	1	1	1	1	16811.9	11541.2	10958.6	1	1	11595.6	10960.9	24.85	515.173	C29 H25 N O8	Neoacrimarine G
Rubraflavone B	1	24154.2	1	1	1	1	79004.7	1	63294.3	64542.4	1	10263.5	1	1	1	1	155802	163314	204301	1	1	1	46848.2	50305.4	3.184	474.25	C30 H34 O5	Rubraflavone B
Absinthin	1.95612e+06	1.91156e+06	1.53347e+06	1.50027e+06	12508.3	599305	955909	1	2.54145e+06	316995	1.2795e+06	1.27094e+06	1	1	1	1	33312.9	34109.6	50571.7	54600.5	1	1	1	1	2.80867	496.274	C30 H40 O6	Absinthin
Cucurbitacin C	89803.5	85624.8	106092	123314	384836	400431	373675	1	16197.6	10544.5	74102.5	73501.6	1	1	1	1	13081.3	18070.4	55307.6	52578	48096.2	41177.6	61608.2	67687.7	8.52842	560.349	C32 H48 O8	Cucurbitacin C
7',8'-Dihydro-8'-hydroxycitraniaxanthin	1	48662	11228.3	12269.1	46373.3	43518.1	45488.3	1	60478.3	70247.5	1	1	1	1	1	1	1	1	1	1	1	1	11591.7	17184.5	9.475	488.323	C33 H44 O3	7',8'-Dihydro-8'-hydroxycitraniaxanthin
(1alpha,3beta,20S,22R,24S,25S)-Pubescenin	1	1	1	1	41840.1	40327.8	41571.2	1	1	1	1	1	1	1	1	1	45930	42369	40336.7	40342.9	1	1	1	1	3.97	620.369	C34 H52 O10	(1alpha,3beta,20S,22R,24S,25S)-Pubescenin
CerP(d18:1/16:0)	1	1	1641407	1	1.32483e+06	1.27708e+06	1.46607e+06	1	1	1	2.06938e+06	2.09876e+06	1	1	1	1	1	1	1	1	1	1	1	1	19.43	617.463	C34 H68 N O6 P	CerP(d18:1/16:0)
gamma2-Solamarine	26438.3	21297.3	20376	20777.7	19152.1	19243.7	13357	1	1	64971.2	70545	1	31536.5	37158.8	36898.7	32135.9	19036.7	26309.1	34490.9	39899	55471.9	61096.2	63455.7	58296.9	14.3895	721.431	C39 H63 N O11	gamma2-Solamarine
4-Methoxycinnamoyloleanolic acid methyl ester	33898.4	27625.2	127203	33287.7	21855.7	21721.4	21193.3	1	1	1	1	1	230814	1	212654	201242	141535	200374	212780	237675	46939.8	43152.4	46509.7	35221.4	15.6383	630.445	C41 H58 O5	4-Methoxycinnamoyloleanolic acid methyl ester
PC(14:0/22:1(13Z))	62722.5	58438.1	22100.9	15875.2	1	1	12445.6	1	148007	149981	21796.7	22147.1	1	1	1	1	1	1	1	1	1	1	1	1	14.83	787.605	C44 H86 N O8 P	PC(14:0/22:1(13Z))
L-Homocysteine	333272	345870	129723	132311	118005	116980	105501	1	89263	86119.1	301450	302677	66305.8	67535.6	57763.5	62232.7	52735.3	57452.4	58147.7	60788.4	1	64636.4	65364.5	56060.4	5.02	135.032	C4 H9 N O2 S	L-Homocysteine
Ethiin	19934.6	24664.6	60146.5	46709.4	1	10574.9	15931	1	10534.4	11323.7	1	1	45887	12026.2	13885.6	42500	48628.8	39447.3	35261.2	30246.6	11356.1	12584.9	1	1	2.51	165.048	C5 H11 N O3 S	Ethiin
Hexanedioic acid	1	1	17397.8	10484.2	342653	10335.3	319828	1	93791.4	98851.2	113122	112190	43672.9	30952.9	38748.7	39731.5	158188	173333	146931	151516	328193	359694	227735	210596	3.98143	146.058	C6 H10 O4	Hexanedioic acid
2-Aminomuconic acid semialdehyde	1.0724e+06	1.10143e+06	890625	902641	1	1.68954e+06	1.77435e+06	1	2.19687e+06	2.22668e+06	1.67623e+06	1.65631e+06	198845	190043	185538	189043	163920	189618	186111	188722	190395	177243	170657	167430	4.77636	141.044	C6 H7 N O3	2-Aminomuconic acid semialdehyde
N6-Acetyl-5S-hydroxy-L-lysine	15028235	15146810	12819859	12700704	1.88262e+06	1	21907514	1	13071888	12935442	9541260	1	161239	153679	168509	160830	235809	230456	200242	199525	133249	148433	60220.3	65702.4	1.77	204.111	C8 H16 N2 O4	N6-Acetyl-5S-hydroxy-L-lysine
1-(3-Hydroxy-4-methoxyphenyl)-1,2-ethanediol	28024.6	27412.3	34439.4	29683.3	32225.2	35669	40531.6	1	1	1	1	1	29817.9	37352.9	20173.9	13232.6	20611.8	11033.9	11558.6	1	33410.3	28012.4	20940.9	26401.2	6.17667	184.073	C9 H12 O4	1-(3-Hydroxy-4-methoxyphenyl)-1,2-ethanediol
2,5-Dihydro-4,5-dimethyl-2-(2-methylpropyl)thiazole	1	1	1	1	43006.3	38662.6	43258.8	1	1	1	1	1	1	1	1	1	1	1	1	1	1	1	1	1	5.8	171.104	C9 H17 N S	2,5-Dihydro-4,5-dimethyl-2-(2-methylpropyl)thiazole
Benzoyl peroxide	1	10231.8	1	1	22038.8	1	1	1	11103.3	10485.7	1	22888.2	16310.1	1	16140.1	22162	1	1	1	1	1	11017.3	10708.6	17542.3	5.35545	242.05	C14 H10 O4	Benzoyl peroxide
(3E,7E)-4,8,12-Trimethyl-1,3,7,11-tridecatetraene	1	1	1	1	396404	397255	1	1	12206.2	1	25167.2	27296.5	1	1	1	1	924514	859062	779054	742114	1	1	1	1	10.9033	218.207	C16 H26	(3E,7E)-4,8,12-Trimethyl-1,3,7,11-tridecatetraene
1-Hexadecene	1	1	1	1	96683.7	95391.7	1	1	1	1	1	1	1	1	1	1	399619	351422	351667	329977	1	1	1	1	9.96	224.256	C16 H32	1-Hexadecene
3-Cyclohexyldodecane	1.37831e+06	1.36785e+06	1.79918e+06	1.80146e+06	236899	242443	1	1	2.11108e+06	2.14427e+06	1	1	1.21143e+06	1.2164e+06	3.23357e+06	3.15418e+06	2.89197e+06	2747522	936516	933588	1	1	1	1	12.31	252.287	C18 H36	3-Cyclohexyldodecane
Miltiorone	107501	115196	90008.9	97813.2	389177	380525	1	1	651435	650840	1	1	24481	28430.5	24421.3	12897.2	937169	892226	966287	883771	623084	612356	735732	715414	4.7	282.171	C19 H22 O2	Miltiorone
DHEA sulfate	88294.4	85765.4	60886.8	67312.5	265621	264602	1	1	17720.4	17854.2	1	32510.6	1	1	1	1	1	54749.4	53102.6	55551.3	1	1	1	1	4.88	368.163	C19 H28 O5 S	DHEA sulfate
N-Caffeoyltryptophan	1	1	1	1	18860.6	20047.5	1	1	1	1	32957.9	23937.9	1	1	1	1	27479.1	25338	30631.6	30376.6	28570.9	69077.1	23427.5	10691	1.675	366.127	C20 H18 N2 O5	N-Caffeoyltryptophan
Gibberellin A15	382379	380783	168854	161533	873948	1	1	1	234212	1	283860	1	176017	175697	183539	180758	609088	1	599953	562032	1	1	82738.3	1	7.358	330.189	C20 H26 O4	Gibberellin A15
Digeranyl	1.31075e+06	1.45978e+06	1.88542e+06	1.88749e+06	236899	242443	1	1	2.11108e+06	2.14427e+06	1	1	1.28633e+06	1.2982e+06	3.44151e+06	3395086	3.07901e+06	2924071	1.0044e+06	1.00141e+06	298314	139705	121267	69167	12.752	274.269	C20 H34	Digeranyl
Xanthoplanine	1	1	68103.6	1	191543	187459	1	1	159464	169079	255910	269498	40376.2	41827.6	1	60417.7	11955.6	34941.5	10734	1	67718.3	1	52543.7	1	10.03	356.18	C21 H26 N O4	Xanthoplanine
14,19-Dihydroaspidospermatine	1	1	1	1	286430	294858	1	1	226663	217173	330198	343859	12146.4	12171.8	10754	17249.9	1	1	18037.4	11654.3	12876.3	18015.4	11600.5	19740.6	11.7937	340.221	C21 H28 N2 O2	14,19-Dihydroaspidospermatine
Piperochromenoic acid	145004	134811	168265	162377	99145	110391	1	1	224079	227745	124922	135334	252956	226914	221671	225705	222914	193914	188690	1	187368	1	172898	174081	16.131	340.198	C22 H28 O3	Piperochromenoic acid
Calabaxanthone	11822.8	17315.3	17408.3	22953.9	111486	1	1	1	1	1	1	1	1	1	1	1	1	10759.3	1	1	1	1	1	1	3.67	392.168	C24 H24 O5	Calabaxanthone
Galbanic acid	77173.8	73440.2	105709	114887	16447.4	1	1	1	101039	1	1	1	1	1	1	1	44599.8	46258.4	35469.3	37664.3	1	1	1	1	3.475	398.222	C24 H30 O5	Galbanic acid
7,8-Dihydro-3b,6a-dihydroxy-alpha-ionol 9-[apiosyl-(1-6)-glucoside]	1	1	1	1	26224.3	10452.9	1	1	17760.6	11991.3	21102.6	23209.4	1	1	1	1	1	1	1	1	1	1	1	1	4.46	522.276	C24 H42 O12	7,8-Dihydro-3b,6a-dihydroxy-alpha-ionol 9-[apiosyl-(1-6)-glucoside]
4ï¿½-carboxy-4ï¿½_,14ï¿½-dimethyl-9ï¿½_,19-cyclo-5ï¿½-ergost-24(241)-en-3ï¿½_-ol	45506.2	46691.4	29055.1	35551.7	10810.3	10406.7	1	1	42618.9	51819.5	28032.8	31740.4	45127.1	38194.8	38934.6	44870.3	45674.7	46116.4	48400.3	48273.1	34255.3	32800.2	43086.1	37892.3	19.1191	469.359	C31 H49 O3	4ï¿½-carboxy-4ï¿½_,14ï¿½-dimethyl-9ï¿½_,19-cyclo-5ï¿½-ergost-24(241)-en-3ï¿½_-ol
all-trans-Heptaprenyl diphosphate	1	1	1	1	21027.3	26104.2	1	1	50177.7	48417.8	1	1	12360.1	18630.8	11971.9	1	485820	505910	425767	445044	27287.4	21133.6	110503	105673	3.44	654.368	C35 H60 O7 P2	all-trans-Heptaprenyl diphosphate
Diepomuricanin A	1	1	1	1	69821.1	1	1	1	1	1	1	1	1	140570	124009	134325	1	128127	1	129647	1	24271.1	50830.9	1	19.08	546.447	C35 H62 O4	Diepomuricanin A
DG(14:0/20:3(5Z,8Z,11Z)/0:0)	1	1	175304	1	39996.2	39762	1	1	1	1	1	1	1	299062	267786	247399	224053	224009	235590	261615	285696	288790	239033	247670	19.68	590.474	C37 H66 O5	DG(14:0/20:3(5Z,8Z,11Z)/0:0)
Albumin	1	10824.5	10737	15440.1	15593.2	27276.3	1	1	5896.25	1	1	1	1	1	1	15843.7	1	1	1	1	1	1	1	1	26.54	187.988	C3 F8	Albumin
3,6-Epoxy-5,5',6,6'-tetrahydro-b,b-carotene-3',5,5',6'-tetrol	34640.2	36073.3	51385.3	52082.9	44973.9	45639.6	1	1	1	1	1	1	86810.4	83162.2	76884.3	79055.6	138359	150190	77154.9	64822.3	62984.5	60714.3	75807.1	80276.2	18.9578	618.422	C40 H58 O5	3,6-Epoxy-5,5',6,6'-tetrahydro-b,b-carotene-3',5,5',6'-tetrol
all-trans-nonaprenyl diphosphate	30526.8	23638.6	57128.4	55601.8	24616.3	30073.3	1	1	23170.6	23573.1	77766.4	74442.3	1	1	1	1	19808.3	13137	16697.1	10765	1	1	1	1	5.33714	787.48	C45 H73 O7 P2	all-trans-nonaprenyl diphosphate
N-Acetyl-L-cysteine	1.0724e+06	1875695	890625	902641	1.77544e+06	1.68954e+06	1	1	2.19687e+06	2.23302e+06	1.67623e+06	1.65631e+06	198845	190043	185538	189043	163920	189618	186111	188722	190395	177243	170657	167430	4.83364	163.026	C5 H9 N O3 S	N-Acetyl-L-cysteine
2-Amino-4-hydroxy-3-methylpentanoic acid	50152	20714.6	17168.4	24883.8	23996.7	16870.1	1	1	216918	730580	11539.7	718934	1	1	1	1	54175.1	55618.9	62501.2	68299.9	1	1	1	1	2.19857	147.089	C6 H13 N O3	2-Amino-4-hydroxy-3-methylpentanoic acid
Daucic acid	1	1	1	1	35821.8	1	1	1	1	1	1	1	1	1	171541	175792	23391.6	59591.7	78454.9	31763.3	1	35425.1	168444	168764	1.71	204.021	C7 H8 O7	Daucic acid
Propionylcholine	1	1	1	1	1696922	1.67529e+06	1	1	1	1	1	1	1	1	1	1	33524.7	35443.5	32370.6	30826.6	1	1	1	1	3.79	160.129	C8 H18 N O2	Propionylcholine
3-Isopropyl-2-methoxy-5-methylpyrazine	16537	1	1	1	147252	149219	1	1	31747.6	30223.2	16531.3	1	1	1	1	1	17450.8	19287.3	25741.1	25463.4	17930.8	16991.9	16208.3	16236.8	1.36714	166.105	C9 H14 N2 O	3-Isopropyl-2-methoxy-5-methylpyrazine
Cohibin C	1	1	1	1	1	10815.3	1	1	1	1	1	1	1	315489	228294	221696	1	283800	244999	269968	82035.9	73827.1	90416.9	92469.3	20.2973	576.494	C37 H68 O4	Cohibin C
Bis(2-furanylmethyl) sulfide	1	1	1	1	1	1	1	1	91593	93068.3	102207	109599	1	1	1	1	1	1	1	1	153630	156403	130338	136111	4.27	194.039	C10 H10 O2 S	Bis(2-furanylmethyl) sulfide
Calamene	1	1	1	1	1	1	1	1	185819	197436	162358	171781	1	1	1	1	10974.9	17518.8	17426.2	29841.1	1	1	22325.9	12188.9	3.374	301.061	C10 H12 Cl N5 O4	Calamene
2,3,6,7-Tetrahydro-7-methylcyclopent[b]azepin-8(1H)-one	1	1	1	1	1	1	1	1	161482	163523	138715	150262	1	1	1	1	38004.5	28268.7	36100.5	31369.1	1	1	1	1	4.185	163.099	C10 H13 N O	2,3,6,7-Tetrahydro-7-methylcyclopent[b]azepin-8(1H)-one
3,3'-Dithiobis[4,5-dihydro-2-methylfuran]	34792.8	1	61480.6	1	1	1	1	1	1	36926.5	1	1	92613.3	90147.4	1	1	47019.9	71292.9	73690.9	1	1	84899.9	79038.7	1	0.96	230.051	C10 H14 O2 S2	3,3'-Dithiobis[4,5-dihydro-2-methylfuran]
gamma-L-Glutamyl-L-methionine sulfoxide	1	1	1	1	1	1	1	1	80856.5	79891.6	110679	108186	1	1	1	1	1	1	1	1	195231	189207	139495	143816	4.26	294.091	C10 H18 N2 O6 S	gamma-L-Glutamyl-L-methionine sulfoxide
Distichonic acid A	1	1	1	1	1	1	1	1	29110.5	42563.8	1	10298.2	23409.9	34110.7	22738.2	30042.3	5490.85	11366	1	12044.1	47918.2	47061.2	40127.3	34440.8	3.32429	294.109	C10 H18 N2 O8	Distichonic acid A
N-Acetyl-L-tyrosine	32603.2	33277.3	36237.2	30457.8	1	1	1	1	17324.5	16968.1	63027.9	62433.6	1	1	1	1	1	1	1	1	31673.2	40329.2	11464	21668.7	2.68667	223.083	C11 H13 N O4	N-Acetyl-L-tyrosine
Acetylcarnosine	1	1	1	1	1	1	1	1	25895.5	26561	28794.8	28790.5	1	1	1	1	1	1	10652.3	17629.1	77957.4	76554.6	69087.6	72846.7	1.8	268.115	C11 H16 N4 O4	Acetylcarnosine
threo-Syringoylglycerol	29950.5	31970	17637.4	16349.2	1	1	1	1	32567.7	32216.5	1	1	1	1	1	1	1	1	1	1	1	1	1	1	4.67	244.092	C11 H16 O6	threo-Syringoylglycerol
Tuliposide B	12706.6	13233.9	1	1	1	1	1	1	29852.9	35569.8	26346.9	27686.2	1	1	1	1	1	1	1	1	195231	189207	139495	143816	2.742	294.095	C11 H18 O9	Tuliposide B
Ilicifolinoside A	1	61164.2	34232.1	28242.1	1	1	1	1	79247.1	56123.8	1	1	52487.8	68829.3	1	1	54941.5	41608.8	1	32983.4	1	1	1	1	1.855	264.128	C11 H20 O7	Ilicifolinoside A
Isopentyl beta-D-glucoside	1	1	1	1	1	1	1	1	91718.3	101824	87060.2	100384	1	1	1	1	1	1	1	1	1	1	1	1	4.45	250.139	C11 H22 O6	Isopentyl beta-D-glucoside
Canavalmine	1	1	1	1	1	1	1	1	66152.8	73414.6	64761.5	96840.2	1	1	1	1	1	1	1	1	10442.6	12678.3	1	1	14.87	216.231	C11 H28 N4	Canavalmine
1-Methoxyspirobrassinin	1	1	1	1	1	1	1	1	32636.8	38794.9	34728.5	33478.7	1	1	1	1	1	1	1	1	10841.8	17432.6	1	1	1.1	280.041	C12 H12 N2 O2 S2	1-Methoxyspirobrassinin
Glutaconylcarnitine	129057	119784	56061.2	112983	1	1	1	1	235353	257635	75390.9	73097.2	1	1	1	1	10879.3	11238.1	10908.6	21471.2	18733.5	1	14358	14778.2	1.83067	273.124	C12 H19 N O6	Glutaconylcarnitine
gamma-Glutamyl-S-methylcysteinyl-beta-alanine	1	1	1	10623.4	1	1	1	1	41691.8	41950.1	22327.2	11278.1	1	1	1	1	1	1	1	1	1	1	1	1	1.97	335.122	C12 H21 N3 O6 S	gamma-Glutamyl-S-methylcysteinyl-beta-alanine
Galactopinitol	75139.1	72637.6	39918.4	43257.3	1	1	1	1	67616.9	73817.4	1	1	1	1	1	1	1	1	1	1	1	1	1	1	5.05	356.13	C13 H24 O11	Galactopinitol
N-Feruloylaspartic acid	335708	349941	223009	223674	1	1	1	1	1.31872e+06	1.38202e+06	1.03077e+06	1.03504e+06	1	1	1	1	1	1	1	10933	24076.8	18232.8	24101.2	6264.26	6.61077	309.077	C14 H15 N O7	N-Feruloylaspartic acid
3',4',5'-Trimethoxycinnamyl alcohol acetate	19216.6	1	33071.8	34199.8	1	1	1	1	38550.8	31882.5	26800.1	31256.7	1	1	1	1	1	1	1	1	48994.9	48206.5	30807.5	31963.1	7.89	266.112	C14 H18 O5	3',4',5'-Trimethoxycinnamyl alcohol acetate
Alachlor	202542	520368	1	1	1	1	1	1	649928	673068	1	174668	1	1	1	1	1	1	1	1	1	1	13957.4	17355.6	1.72	269.114	C14 H20 Cl N O2	Alachlor
L-N-(1H-Indol-3-ylacetyl)glutamic acid	1	1	1	1	1	1	1	1	27656.5	25729	18023.8	18107	1	1	1	1	1	1	1	1	1	1	1	1	6.97	304.105	C15 H16 N2 O5	L-N-(1H-Indol-3-ylacetyl)glutamic acid
N6-Carbamoyl-L-threonyladenosine	1	1	1	1	1	1	1	1	33774	41127.2	45216.3	39589.4	51136.3	46084.1	40677.2	50586.1	1	1	1	1	64927.7	61264.9	31080.6	30443	3.65	412.133	C15 H20 N6 O8	N6-Carbamoyl-L-threonyladenosine
Domesticoside	126317	120767	117436	115768	1	1	1	1	62210.7	60646.9	59773.9	58269.9	173632	178098	147432	145086	48893.2	57694.5	58296.1	56918.8	1	1	1	1	2.07	344.116	C15 H20 O9	Domesticoside
L-DOPA 3'-glucoside	30779	25506.3	17356.7	22243	1	1	1	1	22343	23016.8	17999.2	12940.2	1	1	1	1	1	1	1	1	1	1	1	1	3.83	359.116	C15 H21 N O9	L-DOPA 3'-glucoside
Chitobiose	1	1	1	1	1	1	1	1	28775.4	31868.8	13177.5	1	69605	66795.8	70072.8	76184.9	1	1	1	1	1	1	1	1	1.86	426.161	C15 H26 N2 O12	Chitobiose
Formylfusarochromanone	52299.9	68437.9	1	16740	1	1	1	1	44974.3	46342.7	1	1	1	1	1	1	1	1	1	1	1	1	1	1	3.21	320.136	C16 H20 N2 O5	Formylfusarochromanone
Phlorisobutyrophenone 2-glucoside	82347.6	76960.7	78491.6	73963.6	1	1	1	1	159708	163937	251423	256983	1	1	1	1	1	1	1	1	1	1	1	1	3.31	358.132	C16 H22 O9	Phlorisobutyrophenone 2-glucoside
Hyaluronic acid	22053.8	1	10573.2	10744.7	1	1	1	1	15538.2	22144.3	1	1	1	1	1	1	1	1	1	1	1	1	1	1	1.72	425.145	C16 H27 N O12	Hyaluronic acid
Hexadecanal	325236	326107	217039	204255	1	1	1	1	150797	147108	148756	157263	283110	270875	299205	292460	1	1	1	167545	45525.5	1	393747	384363	17.6994	240.247	C16 H32 O	Hexadecanal
Hexadecanamide	67750.8	69562.3	53829.3	54383.7	1	1	1	1	61686.2	66204.4	21003.1	22789.6	46865.5	41899.5	120568	113878	33022.5	61850.1	36279.7	35316.3	1	27057.5	16224.6	64273.2	17.6853	255.255	C16 H33 N O	Hexadecanamide
4-tert-Butylphenyl salicylate	12114.6	23083.9	20910.8	93555.6	1	1	1	1	139353	139392	71661.7	58299.9	1	1	1	1	10549.2	1	1	1	1	1	1	1	2.89333	270.131	C17 H18 O3	4-tert-Butylphenyl salicylate
Furocoumarinic acid glucoside	1	1	1	1	1	1	1	1	94259.2	92249.9	110982	114254	27881.9	17356.3	1	10532.5	48893.2	57694.5	58296.1	56918.8	1	1	1	1	3.99364	366.098	C17 H18 O9	Furocoumarinic acid glucoside
Methyl hexadecanoate	318400	308264	265749	253710	1	1	1	1	82109.1	82544.4	44861.9	46620.7	100909	108051	92925.3	93562.9	1	1	1	1	38186.6	37970.9	1	1	17.76	270.257	C17 H34 O2	Methyl hexadecanoate
Benzyl 6-O-beta-D-apiofuranosyl-beta-D-glucoside	64595.1	72626.9	54339	54125.5	1	1	1	1	81487.5	90131.6	1	1	85755.1	81102.9	139761	136890	106836	79043.6	1	1	69035.9	64829.6	35353.5	36394.4	11.01	402.145	C18 H26 O10	Benzyl 6-O-beta-D-apiofuranosyl-beta-D-glucoside
(9S,10E,12Z)-9-hydroperoxy-10,12-octadecadienoate	1	29420.7	107800	105786	1	1	1	1	42116	42581.2	40628.8	40503.2	1	1	1	1	1	1	1	1	160703	162740	152198	146355	13.86	311.218	C18 H31 O4	(9S,10E,12Z)-9-hydroperoxy-10,12-octadecadienoate
(+)-15,16-Dihydroxyoctadecanoic acid	154959	147856	1	1	1	1	1	1	1157186	1.19702e+06	1.17015e+06	1.13412e+06	429872	439067	349847	350903	88933.7	226818	233593	236785	290792	288645	223678	229369	15.4256	316.259	C18 H36 O4	(+)-15,16-Dihydroxyoctadecanoic acid
Monotropeoside	1	1	1	1	1	1	1	1	18077.3	13975.1	12865	13013.4	1	1	1	1	1	1	1	1	1	1	1	1	1.85	446.14	C19 H26 O12	Monotropeoside
Benzyl alcohol beta-D-rutinoside	81752.9	76884.3	11248.5	5832.44	1	1	1	1	17459.9	12867	25421	25313	1	1	1	1	1	1	1	1	1	1	1	1	3.805	416.173	C19 H28 O10	Benzyl alcohol beta-D-rutinoside
trans-2-Dodecenoylcarnitine	194756	196190	275263	272328	1	1	1	1	2.04413e+06	2032455	2.58332e+06	2.52547e+06	1	148933	145221	1	1	1	1	1	2.18662e+06	2.18297e+06	2.24112e+06	2.33163e+06	17.63	341.264	C19 H35 N O4	trans-2-Dodecenoylcarnitine
magnoflorine	1	1	1	1	1	1	1	1	46508.8	52329.5	1	21015.2	1	1	1	1	1	1	1	1	1	1	1	1	3.69	342.166	C20 H24 N O4	magnoflorine
Todolactol A	1	1	1	1	1	1	1	1	17173.2	12565.4	18933.9	17702.8	1	1	1	1	27632.8	11611.7	29175.9	17371.2	241893	247316	182422	169794	2.72	376.154	C20 H24 O7	Todolactol A
9beta-Pimara-7,15-diene	43450	165730	243140	250363	1	1	1	1	20612.2	25229.1	25718.5	165827	218642	213783	235354	232661	36051.8	41212.4	22208.2	16763.2	97314.1	99640	151312	139692	14.444	272.258	C20 H32	9beta-Pimara-7,15-diene
N-Eicosane	39472.9	44432.2	28111.9	26563.4	1	1	1	1	61027.5	54392.3	16778.6	17286	1	1	1	1	1	1	1	1	1	1	1	1	10.17	282.326	C20 H42	N-Eicosane
Isopetasoside	1	26311.8	1	1	1	1	1	1	11187.6	11189.2	1	1	15721.6	13986	12592.7	12846.8	44069	34580.3	47967.2	59543.2	1	1	1	1	12.69	396.224	C21 H32 O7	Isopetasoside
cis-5-Tetradecenoylcarnitine	1	1	1	1	1	1	1	1	414623	290669	470763	467695	25275	31593.4	30751.7	31172.8	85345.6	135238	68555.1	1	89519.4	86284.2	26719.9	1	12.15	369.294	C21 H39 N O4	cis-5-Tetradecenoylcarnitine
N-Heneicosane	29511	29322.1	11527.2	11574.2	1	1	1	1	33063.4	32467	1	1	1	1	1	1	1	1	1	1	1	1	1	1	10.51	296.341	C21 H44	N-Heneicosane
Cascarillin	79313.2	28048.9	17448	10785.5	1	1	1	1	10752.8	48807.8	104926	102692	52420.6	52373.5	45557.4	51449.5	84402.9	77634.6	85032.4	91114	1	10539.4	37818.3	34768.3	2.68316	408.223	C22 H32 O7	Cascarillin
Octadecyl fumarate	58674.2	53907.4	61676.7	62644.1	1	1	1	1	1.41624e+06	1.52795e+06	1.51981e+06	1.50236e+06	70313.4	69264.7	60429.4	55541.7	72838.1	87467.2	66993.1	63559.4	383479	376502	491133	517888	21.022	368.293	C22 H40 O4	Octadecyl fumarate
N-Isobutyloctadeca-trans-2-trans-4-dienamide	1	1	1	1	1	1	1	1	12580.1	12104.4	18329.3	12723.3	1	1	1	1	1	1	1	1	1	1	1	1	20.55	335.31	C22 H41 N O	N-Isobutyloctadeca-trans-2-trans-4-dienamide
Armillaric acid	81752.9	76884.3	11248.5	5832.44	1	1	1	1	106575	115994	1	1	1	1	1	1	1	1	1	1	1	1	1	1	2.7	416.177	C23 H28 O7	Armillaric acid
Annoglabasin A	1	1	1	1	1	1	1	1	1	242868	322728	331999	82721.2	1	80031.5	1	323263	359631	306237	327511	25011.6	22927.9	79846.8	79562.1	3.05077	390.237	C23 H34 O5	Annoglabasin A
trans-Hexadec-2-enoyl carnitine	30377.4	28249	20578.9	27444.5	1	1	1	1	27716	29727.9	12602.6	18367.4	1	1	1	1	1	1	1	1	1	1	1	1	17.93	397.32	C23 H43 N O4	trans-Hexadec-2-enoyl carnitine
Melleolide B	123241	125951	90955	96082.8	1	1	1	1	203326	232987	1	1	1	1	1	1	23356	12042.9	10853.5	1	1	1	1	1	1.4	432.216	C24 H32 O7	Melleolide B
Behenoylglycine	1	1	1	1	1	1	1	1	33578.2	32396.6	22645.5	27528.4	1	1	1	1	1	1	1	1	1	1	1	1	20.38	397.356	C24 H47 N O3	Behenoylglycine
MG(0:0/22:5(4Z,7Z,10Z,13Z,16Z)/0:0)	262096	250125	175828	169531	1	1	1	1	145387	140252	272781	1	1	1	1	1	1	1	1	1	720494	724433	813742	821662	16.2691	404.289	C25 H40 O4	MG(0:0/22:5(4Z,7Z,10Z,13Z,16Z)/0:0)
LysoPE(0:0/20:3(11Z,14Z,17Z))	1	1	1	1	1	1	1	1	71233	79787.1	136993	148756	1	1	1	1	51130.3	25754.6	11775.1	1	11091.7	1	1	1	13.115	503.286	C25 H46 N O7 P	LysoPE(0:0/20:3(11Z,14Z,17Z))
LysoPE(0:0/20:2(11Z,14Z))	11833.2	11813.7	19678.1	11924.2	1	1	1	1	1	10920.1	78712.7	80683.6	105166	102022	97376	101005	300426	17643.7	11947.8	16536.9	27653.5	26728.7	44617.8	46857.7	4.18316	505.331	C25 H48 N O7 P	LysoPE(0:0/20:2(11Z,14Z))
2-Hydroxy-22-methyltetracosanoic acid	19795.7	19264.6	26500.6	20504.1	1	1	1	1	11781.7	16765.6	1	10627	60238.4	63438.1	51946.5	53073.9	36456	39921	41476.1	48363	33672.9	28444.6	11675.7	11465.5	14.56	398.384	C25 H50 O3	2-Hydroxy-22-methyltetracosanoic acid
Linonin	1	15756.3	21815.3	16430.5	1	1	1	1	37092.3	36323.9	49885.6	50931.2	1	1	1	1	10879.4	1	1	1	1	1	1	1	2.69	470.201	C26 H30 O8	Linonin
Cadabicine methyl ether	1	37392.3	1	52378.9	1	1	1	1	1.14642e+06	1164881	1.74768e+06	24465	1	1	1	1	1	1	1	1	1	1	1	1	1.79	449.232	C26 H31 N3 O4	Cadabicine methyl ether
Glaucarubol 15-O-beta-D-glucopyranoside	63816.3	69967.9	49013	56840	1	1	1	1	53660.1	55353.9	35355.1	31144.9	20320.5	24374.6	24923	19166.9	1	1	1	1	1	1	1	1	6.33	558.23	C26 H38 O13	Glaucarubol 15-O-beta-D-glucopyranoside
Nonioside B	120451	121436	79958.9	75309.3	1	1	1	1	128432	126157	17516.8	22167.4	1	1	1	1	1	1	1	1	1	1	1	1	1.92	630.256	C26 H46 O17	Nonioside B
Pelargonidin 3-rhamnoside 5-glucoside	1	1	1	1	1	1	1	1	25493.5	28327.4	18739.3	19102.8	1	1	1	1	1	1	1	1	1	1	1	1	5.08	579.185	C27 H31 O14	Pelargonidin 3-rhamnoside 5-glucoside
Kanzonol I	1	1	94868.4	87587.7	1	1	1	1	102459	102063	35827.7	29705	153821	157438	179578	183763	18670.3	13294.9	21350.3	21256.5	1	1	1	1	1.81286	436.212	C27 H32 O5	Kanzonol I
Ceanothine D	60675.2	60838.2	28894.2	22563.8	1	1	1	1	77355.8	74426	1	1	1	1	1	1	1	1	1	1	1	1	1	1	14.09	484.291	C27 H40 N4 O4	Ceanothine D
LysoPE(0:0/22:6(4Z,7Z,10Z,13Z,16Z,19Z))	31910.7	33066.8	10621	10520.9	1	1	1	1	40761.9	37548.5	82687.2	76775.1	1	1	1	1	51130.3	25754.6	11775.1	1	11091.7	1	1	1	4.26667	525.277	C27 H44 N O7 P	LysoPE(0:0/22:6(4Z,7Z,10Z,13Z,16Z,19Z))
Cyclo(glycylleucylvalylleucylprolylseryl)	97739.4	88555	50388.1	54251.6	1	1	1	1	113331	116359	10706.1	1	1	1	1	1	33886.4	30083.3	24264.5	24299.1	1	1	1	1	7.42	566.352	C27 H46 N6 O7	Cyclo(glycylleucylvalylleucylprolylseryl)
Cholesterol sulfate	63999	58509.6	55859.6	60825.4	1	1	1	1	12420.2	17368.2	11225.4	11829.2	32249.1	37108.2	34980.5	16914.7	40170.6	40468.2	31441.2	31503.5	1	1	1	10650.7	18.95	466.319	C27 H46 O4 S	Cholesterol sulfate
MG(0:0/24:0/0:0)	12548.2	23611.3	11435.3	1	1	1	1	1	32260.8	25646.1	1	1	1	1	1	1	1	1	1	1	1	1	1	1	12.99	442.391	C27 H54 O4	MG(0:0/24:0/0:0)
Physalin M	36522.5	24154.2	1	1	1	1	1	1	63294.3	64542.4	1	10263.5	1	1	1	1	1	1	1	1	1	1	1	1	2.71	512.212	C28 H32 O9	Physalin M
Schleicherastatin 6	37410.7	1	13344	11688.4	1	1	1	1	1	38924.2	1	1	1	1	1	1	1	1	1	1	1	1	1	1	14.34	430.341	C28 H46 O3	Schleicherastatin 6
Glycylalanylprolylmethionylphenylalanylvalinamide	89190.1	90475.1	36902.5	37269.5	1	1	1	1	30715.6	30176.7	1	1	1	1	1	1	1	1	1	1	1	1	1	1	4.09	619.332	C29 H45 N7 O6 S	Glycylalanylprolylmethionylphenylalanylvalinamide
(3beta,17alpha,23S,24S)-17,23-Epoxy-3,24,29-trihydroxy-27-norlanost-8-en-15-one	1	1	12219.3	12113.2	1	1	1	1	18196.1	13226.8	33701.2	11246.1	13248.4	18791.8	19331.8	13522.5	1	29171.3	30850.3	38819.1	11710.6	1	11485.6	1	11.366	474.333	C29 H46 O5	(3beta,17alpha,23S,24S)-17,23-Epoxy-3,24,29-trihydroxy-27-norlanost-8-en-15-one
Ethylphosphate	1	1	1	1	1	1	1	1	1	18235.9	20753.9	1	1	1	1	1	12637.5	17546.2	1	1	186358	1	456383	448394	1.7	126.007	C2 H7 O4 P	Ethylphosphate
Thamnosin	1	1	1	1	1	1	1	1	41738	42708.9	34642	33980.5	1	1	1	1	1	1	1	1	1	1	1	1	5.1	484.201	C30 H28 O6	Thamnosin
Cycloeucalenone	1	1	1	1	1	1	1	1	16088	11057.6	11912.8	1	1	1	1	1	1	1	1	1	1	1	1	1	13.04	424.381	C30 H48 O	Cycloeucalenone
Olean-12-en-28-oic acid	1	1	1	1	1	1	1	1	52060.4	56203.4	65419.1	67006.8	1	1	1	1	1	1	1	1	1	1	1	1	21.07	440.366	C30 H48 O2	Olean-12-en-28-oic acid
Goshonoside F6	1	1	1	1	1	1	1	1	18100.9	11915.1	70898	74074.4	1	1	1	1	1	1	1	1	1	1	1	1	5.67	616.348	C31 H52 O12	Goshonoside F6
11a,12a-Epoxy-3b-hydroxy-28,13-oleananolide 3-acetate	1	56974.3	28202.2	29006.3	1	1	1	1	1	72804.2	1	10692.6	1	1	1	1	1	1	1	1	1	1	1	1	11.1	512.344	C32 H48 O5	11a,12a-Epoxy-3b-hydroxy-28,13-oleananolide 3-acetate
Steviobioside	1	1	1	1	1	1	1	1	50514.7	49054.5	47970.5	44525.6	29431	25004.8	23598.7	24746.6	72436.9	81737.1	69154.3	76142.4	1	10142	10753.8	1	2.52429	642.338	C32 H50 O13	Steviobioside
Methyl 6'-apo-9'Z-lycopen-6'-oate	2.53128e+06	2.51359e+06	196020	207324	1	1	1	1	1.13186e+06	1.15063e+06	1	1	1	1	1	1	1	1	1	1	1	1	1	1	15.26	472.328	C33 H44 O2	Methyl 6'-apo-9'Z-lycopen-6'-oate
Isofucosterol glucoside	25081.3	18047.6	17051.3	11867.9	1	1	1	1	16191.4	11238.1	1	1	1	1	1	1	1	1	1	1	1	1	1	1	18.72	574.421	C35 H58 O6	Isofucosterol glucoside
PE(14:0/16:0)	135628	161772	179895	138158	1	1	1	1	153751	158903	1	1	85269.8	73822.2	149945	136866	52087.2	46908.6	1	1	1	1	1	1	12.91	663.492	C35 H70 N O8 P	PE(14:0/16:0)
Coproporphyrin III	28225	26209.2	24531.2	23276.5	1	1	1	1	26928.2	20741	1	1	1	1	1	1	1	1	1	1	1	1	1	1	4.39	654.26	C36 H38 N4 O8	Coproporphyrin III
Ginsenoside Rh2	11726	10290.7	26390.5	26555.8	1	1	1	1	32337.5	56523.4	41595.1	34556.5	21989	28392.1	20551.7	42015.9	1	1	1	1	29092.1	31973.2	1	1	20.5379	622.443	C36 H62 O8	Ginsenoside Rh2
PE(15:0/P-16:0)	1	1	1	1	1	1	1	1	206072	219927	21354.5	218159	1	1	1	1	1	1	1	1	1	1	1	1	18.41	661.518	C36 H72 N O7 P	PE(15:0/P-16:0)
PC(14:0/14:0)	1	1	1	1	1	1	1	1	30069.2	31144.7	21830.9	21076.9	1	1	1	1	1	1	1	1	1	1	1	1	18.43	677.492	C36 H72 N O8 P	PC(14:0/14:0)
cis-Uvariamicin IB	153222	157056	166017	155960	1	1	1	1	122403	121005	1	1	720105	723595	327427	316459	799831	800862	1	1	1	1	1	1	25.19	592.505	C37 H68 O5	cis-Uvariamicin IB
PC(14:1(9Z)/15:0)	1	1	1	1	1	1	1	1	1	12123.5	1	1	87679.9	88465.5	76333.4	53191.8	58710.7	61497.3	61350.4	66696.5	34383.6	42956.5	36142.3	38497.2	19.49	689.49	C37 H72 N O8 P	PC(14:1(9Z)/15:0)
DG(15:0/20:2(11Z,14Z)/0:0)	1	1	1	1	1	1	1	1	22658.9	16499.2	1	10881	1	1	1	1	1	1	1	1	1	1	1	1	18.13	606.533	C38 H70 O5	DG(15:0/20:2(11Z,14Z)/0:0)
PS(16:0/16:0)	40191.9	38264.9	29811.3	26123.7	1	1	1	1	19506.5	18753.7	1	1	92183.9	98526.4	63859.5	61881.6	115620	107696	97719.4	95148.8	11638.1	17433.8	27954	23217	20.36	735.524	C38 H74 N O10 P	PS(16:0/16:0)
PG(16:0/18:3(9Z,12Z,15Z))	1	1	1	1	1	1	1	1	93652.6	102982	116991	120142	1	1	1	1	1	1	1	1	1	1	1	1	17.02	744.5	C40 H73 O10 P	PG(16:0/18:3(9Z,12Z,15Z))
DG(14:0/24:0/0:0)	1	1	1	1	1	1	1	1	11329.3	11598.6	22746.8	22531.4	1	1	1	1	1	1	1	1	1	1	1	1	14.86	652.605	C41 H80 O5	DG(14:0/24:0/0:0)
3,4-dihydroxy-5-all-trans-heptaprenylbenzoate	1	1	1	1	1	1	1	1	16928.6	17385.8	10551.3	1	1	1	1	1	149795	1	1	1	1	1	1	1	23.7	629.469	C42 H61 O4	3,4-dihydroxy-5-all-trans-heptaprenylbenzoate
CerP(d18:1/24:0)	34487.2	33985.2	1	12076.1	1	1	1	1	38914.8	38783	1	1	1	1	1	1	1	1	1	1	1	1	1	1	11.52	729.618	C42 H84 N O6 P	CerP(d18:1/24:0)
PC(14:0/20:0)	62746	51129.8	22920.3	27607.2	1	1	1	1	75607.7	72096.3	1	23749.2	1	1	1	1	27136.8	20734.2	17568.4	12698.4	1	1	1	1	14.6355	761.608	C42 H84 N O8 P	PC(14:0/20:0)
DG(18:3(6Z,9Z,12Z)/22:6(4Z,7Z,10Z,13Z,16Z,19Z)/0:0)	19570.7	20590.3	13188.5	11590.3	1	1	1	1	250416	265561	1	1	1	1	1	1	1	1	1	1	61537.4	52058.8	38839.9	33453	19.474	662.51	C43 H66 O5	DG(18:3(6Z,9Z,12Z)/22:6(4Z,7Z,10Z,13Z,16Z,19Z)/0:0)
DG(18:2(9Z,12Z)/22:6(4Z,7Z,10Z,13Z,16Z,19Z)/0:0)	39476.2	43271.5	47693.8	38625.2	1	1	1	1	42294.5	42060.2	1	1	22013.6	16104.7	41174.4	38200.3	11913.5	19363.7	12057.2	19588	1	1	1	11176.5	14.6787	664.496	C43 H68 O5	DG(18:2(9Z,12Z)/22:6(4Z,7Z,10Z,13Z,16Z,19Z)/0:0)
N-Glycoloylganglioside GM2	106662	103925	54646.6	52504.7	1	1	1	1	134321	131886	33492.7	35970.6	1	1	1	1	1	1	1	1	1	1	1	1	10.38	743.609	C43 H85 N O8	N-Glycoloylganglioside GM2
PC(14:1(9Z)/22:2(13Z,16Z))	32558.3	24188.9	1	12311.6	1	1	1	1	42174	40858.5	1	10848	1	1	1	1	1	1	1	1	1	1	1	1	10.37	783.59	C44 H82 N O8 P	PC(14:1(9Z)/22:2(13Z,16Z))
DG(18:0/24:1(15Z)/0:0)	113978	108681	36180.7	49471.9	1	1	1	1	132789	125953	1	1	1	1	1	1	1	1	1	1	1	1	1	1	11.53	706.634	C45 H86 O5	DG(18:0/24:1(15Z)/0:0)
Campesteryl linoleate	1	1	1	1	1	1	1	1	16417.7	11502.4	19123.3	24907.1	1	1	1	1	1	1	1	1	1	1	1	1	19.46	662.581	C46 H78 O2	Campesteryl linoleate
3-octaprenyl-4-hydroxybenzoate	1	1	1	1	1	1	1	1	1	12271.9	21948.8	1	1	1	1	1	1	1	1	1	21018.2	20389.7	25588.3	26067.6	17.63	681.524	C47 H69 O3	3-octaprenyl-4-hydroxybenzoate
DG(20:0/24:1(15Z)/0:0)	1	1	1	1	1	1	1	1	19275.7	13141	1	1	71613	71220.9	18213	18183.1	65829.1	59628.1	1	1	1	1	1	1	22.38	734.668	C47 H90 O5	DG(20:0/24:1(15Z)/0:0)
SM(d18:0/24:0)	1	1	27580.1	29522.1	1	1	1	1	27926.8	28509.3	35474.9	31834.8	1	1	1	1	1	1	1	1	1	1	1	1	7.2	816.693	C47 H97 N2 O6 P	SM(d18:0/24:0)
2-Methyl-1-propanol	73450.7	76751.1	70338.9	70434.2	1	1	1	1	171775	171024	165856	166781	97809.3	327555	115154	105801	49349.1	64437.1	63182	29074.7	527878	596918	459619	462702	1.6725	74.0709	C4 H10 O	2-Methyl-1-propanol
(2R*,3R*)-1,2,3-Butanetriol	1	1	1	1	1	1	1	1	63378.8	64608.1	69064.5	77461.8	1	1	1	1	49008.1	36143.7	12278.2	100521	98974.4	120046	82076.6	1	3.21182	106.065	C4 H10 O3	(2R*,3R*)-1,2,3-Butanetriol
Plastochromanol 8	22125.9	20459.7	10986.4	11610.7	1	1	1	1	19275.7	13141	1	1	71613	71220.9	18213	18183.1	65829.1	59628.1	1	1	1	1	1	1	21.42	750.642	C53 H82 O2	Plastochromanol 8
Ganglioside GA2 (d18:1/16:0)	127966	122837	13634.6	20479.7	1	1	1	1	152870	157330	1	1	1	1	1	1	1	1	1	1	1	1	1	1	9.92	1064.7	C54 H100 N2 O18	Ganglioside GA2 (d18:1/16:0)
D-1-Deoxy-erythro-hexo-2,3-diulose	1	1	1	1	1	1	1	1	15780.8	22986.8	11879.7	22281.9	38892.9	53295.3	52979.6	62973	1	1	1	1	13418.4	35479.2	27152.9	20810.7	1.61	162.052	C6 H10 O5	D-1-Deoxy-erythro-hexo-2,3-diulose
6-Mercapto-hexan-1-ol	65366.9	1	1	11230.8	1	1	1	1	1	11634.3	23616.8	23011.3	1	1	1	1	1	1	1	1	1	1	1	1	1.53	134.073	C6 H14 O S	6-Mercapto-hexan-1-ol
N-Acetyl-L-glutamate 5-semialdehyde	37193.1	26582.9	10467.4	17557.2	1	1	1	1	30826.8	33217.7	1	1	28628.7	17619.4	22967.4	23443	16482.1	19353.7	23976.2	29606.4	45195.5	59683.7	63958.5	59910.9	3.39611	173.07	C7 H11 N O4	N-Acetyl-L-glutamate 5-semialdehyde
Homocitrulline	1	1	1	1	1	1	1	1	1	16812.2	16771	22548.7	1	1	1	1	1	1	1	1	1	1	1	1	3.37	189.115	C7 H15 N3 O3	Homocitrulline
S-Butylcysteine sulfoxide	81663.5	81617.3	36221.5	34282.8	1	1	1	1	74627.3	80874.7	1	1	100026	97228.1	75061.8	76869.1	121076	1	124908	1	135429	23053	1	146795	5.16	193.074	C7 H15 N O3 S	S-Butylcysteine sulfoxide
Octanedioic acid	1	1	1	1	1	1	1	1	23740.9	23545.2	28201.8	33811.9	1	1	1	1	1	1	1	1	1	1	1	1	8.65	174.088	C8 H14 O4	Octanedioic acid
norspermine	25191.8	13285.8	34929.1	42976.5	1	1	1	1	13539.2	60287.1	1	1	65353.6	34520.9	1	52483.2	38682.7	38631.1	103695	104120	38414.3	118481	19327.4	76668	13.4371	188.2	C9 H24 N4	norspermine
2-Hydroxy-6,7-dimethoxybenzoxazole	37193.1	26582.9	10467.4	17557.2	1	1	1	1	30826.8	33217.7	1	1	26662.1	27833.1	24290	29723.3	16482.1	19353.7	23976.2	29606.4	98547.1	83738.6	60645.7	59386.2	4.63111	195.053	C9 H9 N O4	2-Hydroxy-6,7-dimethoxybenzoxazole
1H-Indole-3-acetamide	17075.9	25244.3	10737.9	22251.2	1	1	1	1	1	1	1	1	1	1	1	1	1	1	1	1	1	1	1	1	2.3	174.078	C10 H10 N2 O	1H-Indole-3-acetamide
Nicotine imine	45873.9	38663.3	38480	36332.1	1	1	1	1	1	1	1	1	45137.6	49635.4	50245.2	50565.3	64889	60444.9	61030.7	53235.4	34239.8	41823.7	42726.6	39206.6	1.4975	161.105	C10 H13 N2	Nicotine imine
(+)-cis-5,6-Dihydro-5-hydroxy-4-methoxy-6-(2-phenylethyl)-2H-pyran-2-one	33072.7	25925.3	22318.9	22892.3	1	1	1	1	1	1	1	1	1	10189.6	1	1	22938.1	1	16393.1	1	139520	132171	92461.5	83901.9	7.20273	248.102	C14 H16 O4	(+)-cis-5,6-Dihydro-5-hydroxy-4-methoxy-6-(2-phenylethyl)-2H-pyran-2-one
1,17-Diamino-4,9,13-triazaheptadecane	35661.2	33449.2	63612	60254.2	1	1	1	1	1	1	1	1	1	1	1	1	1	1	1	1	1	1	1	1	10.26	273.289	C14 H35 N5	1,17-Diamino-4,9,13-triazaheptadecane
Sphinganine 1-phosphate	1	18696.5	12422.6	21729	1	1	1	1	18868.2	1	16110.8	1	1	1	1	1	1	92001.8	98694.8	87859.7	1	1	1	1	14.05	381.256	C18 H40 N O5 P	Sphinganine 1-phosphate
LysoPE(0:0/14:1(9Z))	34367.5	39135.8	16598.8	12065.9	1	1	1	1	10354.4	1	5422.29	10952.8	1	1	1	1	44816	43342.3	33305.3	35630.3	1	1	1	1	2.24727	423.234	C19 H38 N O7 P	LysoPE(0:0/14:1(9Z))
Thyroxine glucuronide	11098.8	1	49382.6	48107.4	1	1	1	1	1	1	1	1	209231	206489	179575	187109	40152	47837.1	57335.3	54024.6	20480.7	20538.5	1	1	15.27	952.706	C21 H19 I4 N O10	Thyroxine glucuronide
6-Caffeoylsucrose	744143	740170	674522	678599	1	1	1	1	1	1	505931	86207.6	1	1	1	1	1	1	1	1	1	1	1	1	1.2	504.163	C21 H28 O14	6-Caffeoylsucrose
Cardanoldiene	43997.4	48481.4	77570.2	82587	1	1	1	1	15643.7	1	1	1	1	1	1	1	1	1	1	1	1	1	1	1	2.77	300.238	C21 H32 O	Cardanoldiene
(Z)-N-[(4-hydroxyphenyl)methyl]ethoxycarbothioamide 4'-(tri-acetylrhamnoside)	89787.2	92396.1	68548.2	73639.8	1	1	1	1	1	1	1	1	1	1	1	1	1	1	1	1	1	1	1	1	3.6	483.159	C22 H29 N O9 S	(Z)-N-[(4-hydroxyphenyl)methyl]ethoxycarbothioamide 4'-(tri-acetylrhamnoside)
LysoPC(14:0)	1	1	21039.1	20473.4	1	1	1	1	1	1	1	1	20460.1	26477.8	19734	20205	51760.6	63230.4	47912.9	32032.9	1	1	1	1	9.506	467.299	C22 H46 N O7 P	LysoPC(14:0)
(5alpha,6beta,14alpha,20R,22R)-5,6,14,20,27-Pentahydroxy-1-oxowith-24-enolide	60675.2	60838.2	28894.2	22563.8	1	1	1	1	1	1	1	1	1	1	1	1	1	1	1	1	1	1	1	1	14.09	506.274	C28 H42 O8	(5alpha,6beta,14alpha,20R,22R)-5,6,14,20,27-Pentahydroxy-1-oxowith-24-enolide
LysoPC(22:5(4Z,7Z,10Z,13Z,16Z))	1	1	20901.6	10863.9	1	1	1	1	1	1	1	1	55099.9	17099.1	45525.8	16064.9	277168	336346	399201	390558	1	1	1	1	3.04	569.346	C30 H52 N O7 P	LysoPC(22:5(4Z,7Z,10Z,13Z,16Z))
LysoPC(22:0)	18141.3	14329.3	12659.9	12309.4	1	1	1	1	1	1	1	1	64283.2	63395.5	26265.4	26098.9	32444.6	28092.5	27703.7	24657.8	1	1	1	1	21.7467	579.433	C30 H62 N O7 P	LysoPC(22:0)
LysoPC(24:0)	86526.1	1	92177.9	1	1	1	1	1	1	1	1	1	267400	265043	245685	210125	188692	177260	196299	207048	134651	131742	127021	1	19.85	607.452	C32 H66 N O7 P	LysoPC(24:0)
DG(15:0/15:0/0:0)	1	10836.6	24478.5	29304.9	1	1	1	1	1	1	1	1	273663	273903	134912	137674	145786	136378	133596	124943	1	1	41527.9	39244.4	23.49	540.473	C33 H64 O5	DG(15:0/15:0/0:0)
DG(16:0/15:0/0:0)	1	1	16093.4	16981	1	1	1	1	1	1	1	1	118304	120176	59112.5	61678.1	80336.6	67234.7	72436.1	79713.2	1	1	36917.3	34088.8	23.79	554.492	C34 H66 O5	DG(16:0/15:0/0:0)
Squamocin B	18338.7	15111.1	44260.5	37410.9	1	1	1	1	1	1	1	1	94866	95132.8	118181	76241.5	1	1	1	1	1	1	1	1	15.505	594.445	C35 H62 O7	Squamocin B
Annonisin	46787.5	41089.5	94037.1	92428.1	1	1	1	1	1	1	1	1	255205	269133	208484	216168	1	1	1	1	1	1	1	1	24.77	610.455	C35 H62 O8	Annonisin
Muricatetrocin C	11184.4	1	17696.7	11971.7	1	1	1	1	1	1	1	1	17818.7	12817.2	18526.7	18624.2	1	1	1	1	1	1	1	1	21.71	596.46	C35 H64 O7	Muricatetrocin C
Glycerol 1,3-dihexadecanoate	11259.8	1	39401.5	28118.2	1	1	1	1	1	1	1	1	1	1	1	1	1	1	1	1	1	1	1	1	22.8	568.506	C35 H68 O5	Glycerol 1,3-dihexadecanoate
1-[1,4-Dihydro-4-nonyl-5-(1-oxodecyl)-3-pyridinyl]-1-dodecanone	13077.9	23772.8	43404.1	42572.2	1	1	1	1	1	1	1	1	152776	146434	62740	68629.3	69323.1	61166.6	42575	42266.9	1	1	11236.7	1	23.95	543.492	C36 H65 N O2	1-[1,4-Dihydro-4-nonyl-5-(1-oxodecyl)-3-pyridinyl]-1-dodecanone
DG(15:0/18:1(11Z)/0:0)	11314.2	10386.5	18626.7	18743.6	1	1	1	1	1	1	1	1	38432.1	37986	1	17133.1	27783.5	28679.5	1	1	1	1	1	1	25.42	580.495	C36 H68 O5	DG(15:0/18:1(11Z)/0:0)
1,1'-(1,4-Dihydro-4-nonyl-3,5-pyridinediyl)bis[1-dodecanone]	1	1	11212	10976.3	1	1	1	1	1	1	1	1	1	1	1	1	24374.3	24716.8	1	21636.3	10949.1	1	11251	1	20.86	571.539	C38 H69 N O2	1,1'-(1,4-Dihydro-4-nonyl-3,5-pyridinediyl)bis[1-dodecanone]
CE(12:0)	11259.8	1	28374	22682.2	1	1	1	1	1	1	1	1	52496.3	1	31801.8	33713	22390	27557	34029.7	34110.6	1	1	19059.8	19478.5	23.68	568.524	C39 H68 O2	CE(12:0)
PE(16:0/P-18:1(11Z))	11603.5	11062.6	10863.4	1	1	1	1	1	1	1	1	1	1	1	1	1	1	1	1	1	1	1	1	1	19.05	701.551	C39 H76 N O7 P	PE(16:0/P-18:1(11Z))
DG(15:0/22:2(13Z,16Z)/0:0)	31147.5	19055.6	41086.2	50634.7	1	1	1	1	1	1	1	1	1	1	1	1	1	1	1	1	1	1	1	1	16.69	634.549	C40 H74 O5	DG(15:0/22:2(13Z,16Z)/0:0)
Faradiol laurate	20276	19549	13188.5	11590.3	1	1	1	1	1	1	1	1	1	1	1	1	1	1	1	1	1	1	1	1	21.27	624.542	C42 H72 O3	Faradiol laurate
1-18:1-2-16:1-monogalactosyldiacylglycerol	21000.1	19171.7	12024.4	18160.9	1	1	1	1	11161.2	1	1	1	93904.9	95685.4	27858.6	27853.6	155265	151459	45211	46616.4	1	1	1	1	18.1723	754.557	C43 H78 O10	1-18:1-2-16:1-monogalactosyldiacylglycerol
PE(22:0/P-18:0)	15582.1	14502.7	12687.8	1	1	1	1	1	1	1	1	1	38557.6	37791.4	17623.3	23291.8	1	1	1	1	1	1	1	1	20.9571	787.639	C45 H90 N O7 P	PE(22:0/P-18:0)
PC(16:0/24:0)	10728.8	11318.1	37911	41227.8	1	1	1	1	1	1	17732	11994.7	1	1	1	1	1	1	1	1	1	1	1	1	7.32	845.683	C48 H96 N O8 P	PC(16:0/24:0)
Inositol-P-ceramide	1	1	11614	11965.7	1	1	1	1	1	1	1	1	70099.6	65300.7	57397.4	57094.6	11029.3	11358.1	12741.4	12211.1	1	1	1	1	15.27	953.71	C50 H100 N O13 P	Inositol-P-ceramide
PC(22:4(7Z,10Z,13Z,16Z)/24:0)	18334.2	17989.5	10714.9	10255.7	1	1	1	1	1	1	1	1	156823	157815	77496.6	65054.1	183255	194949	96168.4	108384	1	1	1	1	21.64	921.696	C54 H100 N O8 P	PC(22:4(7Z,10Z,13Z,16Z)/24:0)
Quinquenoside R1	17637.6	16832.2	12185.8	23685	1	1	1	1	1	1	1	1	1	1	1	1	1	1	1	1	1	1	1	1	8.23	1150.58	C56 H94 O24	Quinquenoside R1
Cyclolinopeptide A	21501.1	19639.3	52973.8	45450.4	1	1	1	1	1	1	1	1	129298	136642	111439	111565	1	1	1	1	1	1	1	1	14.89	1039.66	C57 H85 N9 O9	Cyclolinopeptide A
[truncated: 146 more rows]

## Sheet: Table S2
Average Rt(min)	Average Mz	Metabolite name	Adduct type	Reference m/z	Formula	Total score	MS1 isotopic spectrum	MS/MS spectrum	Impasti_10-r001	Impasti_10-r002	Impasti_11-r001	Impasti_11-r002	Impasti_12-r001	Impasti_12-r002	Impasti_1-r001	Impasti_1-r002	Impasti_2-r001	Impasti_2-r002	Impasti_3-r001	Impasti_3-r002	Impasti_4-r001	Impasti_4-r002	Impasti_5-r001	Impasti_5-r002	Impasti_6-r001	Impasti_6-r002	Impasti_7-r001	Impasti_7-r002	Impasti_8-r001	Impasti_8-r002	Impasti_9-r001	Impasti_9-r002
[truncated: 158 more rows]

[truncated: 3 more sheets: Table S3, Table S4, Table S5]
